# Supplementary material for: AAV9/SLC6A1 gene therapy rescues abnormal EEG patterns and cognitive behavioral deficiencies in Slc6a1–/– mice
Source: J Clin Invest. 2024 Nov 26;135(3):e182235. doi: 10.1172/JCI182235 (PMC11785923; doi:10.1172/JCI182235)
Supplement: Supplemental data set 1 [file jci-135-182235-s038.xlsx]

## Sheet: Histology Findings of JeT WT 
Slide ID	Sex	Age of treatment	Dose(/mouse)	Age of necropsy	Tissues	Results	Comments
1.9.146 - A	Male	P28	JET Low(1.75×1011 vg)	12 Months	sciatic nerve, cervical and lumbar spinal cord	OK
1.9.146 - B					heart, bicep muscle, teste	OK
1.9.146 - C					lung,	moderate peribronchiolar lymphoplasmacytic infiltrates
1.9.146 - C					liver	mild focal periportal lymphoplasmacytic infiltrates
1.9.146 - C					kidney	ok
1.9.146 - C					spleen,	OK
1.9.146 - C					Brain	OK
1.9.152 - A	Female	P28	Vehicle	12 Months	sciatic nerve, cervical and lumbar spinal cord	OK
1.9.152 - B					heart, bicep muscle	OK
1.9.152 - C					lung	OK
1.9.152 - C					kidney,	Focal dilated tubule-medulla
1.9.152 - C					ovary, spleen,	OK
1.9.152 - C					half brain	OK
1.9.152 - C					liver,	Mild Multifocal microabscesses
2.5.135 - A	Female	P28	JET High(7×1011 vg)	12 Months	sciatic nerve, cervical and lumbar spinal cord	OK
2.5.135 - B					heart, bicep muscle	ok
2.5.135 - C					ovary, , spleen,,	OK
2.5.135 - C					kidney	Mild focal perivascular lymphoplasmacytic infiltrates ; Focal dilated tubule-medulla
2.5.135 - C					lung	ok
2.5.135 - C					half brain	OK
2.5.135 - C					liver	Multifocal microabscesses
2.5.136 - A	Male	P28	JET High(7×1011 vg)	12 Months	sciatic nerve, cervical and lumbar spinal cord	ok
2.5.136 - B					heart, bicep muscle	ok
2.5.136 - C					,spleen, half brain	ok
2.5.136 - C					kidney,	Mild focal peripelvic lymphoplasmacytic infiltrates
2.5.136 - C					lung	ok
2.5.136 - C					liver,	focal moderate periportal lymphoid infiltrate
2.5.138 - A	Male	P28	Vehicle	12 Months	sciatic nerve, cervical and lumbar spinal cord	ok
2.5.138 - B					heart, bicep muscle, teste	OK
2.5.138 - C					,, spleen, , half brain	ok
2.5.138 - C					lung	Mild focal perivascular lymphoplasmacytic infiltrates
2.5.138 - C					liver	Multifocal microabscesses
2.5.138 - C					kidney	Two small areas of mineralization in pelvis; Mild focal perivascular lymphoplasmacytic infiltrates
2.5.139 - A	Male	P28	JET High(7×1011 vg)	12 Months	sciatic nerve, cervical and lumbar spinal cord	ok
2.5.139 - B					heart, bicep muscle, teste	ok
2.5.139 - B					lung,	ok
2.5.139 - B					liver	OK
2.5.139 - B					kidney	OK
2.5.139 - C					, spleen, , half brain	ok
2.5.142 - A	Female	P28	Vehicle	12 Months	sciatic nerve, cervical and lumbar spinal cord	ok
2.5.142 - B					heart, bicep muscle	ok
2.5.142 - C					ovary, ,, spleen, , half brain	OK
2.5.142 - C					kidney	ok
2.5.142 - C					lung	mild focal peribronchiolar lymphoplasmacytic infiltrates
2.5.142 - C					liver	Mild Multifocal microabscesses
2.6.162 - A	Female	P28	JET High(7×1011 vg)	12 Months	sciatic nerve, cervical and lumbar spinal cord	ok
2.6.162 - B					heart, bicep muscle	ok
2.6.162 - C					ovary, , , spleen, , half brain	ok
2.6.162 - C					lung	Mild focal perivascular lymphoplasmacytic infiltrates
2.6.162 - C					liver	ok
2.6.162 - C					kidney	ok
2.6.165 - A	Male	P28	Vehicle	12 Months	sciatic nerve, cervical and lumbar spinal cord	OK
2.6.165 - B					heart, bicep muscle, teste	ok
2.6.165 - C					, spleen,, half brain	ok
2.6.165 - C					lung	Mild multifocal peribronchiolar lymphoplasmacytic infiltrates
2.6.165 - C					, liver	ok
2.6.165 - C					kidney	Mild multifocal peripelvic lymphoplasmacytic infiltrates
2.6.166 - A	Male	P28	JET High(7×1011 vg)	12 Months	sciatic nerve, cervical and lumbar spinal cord	ok
2.6.166 - B					heart, bicep muscle, teste	OK
2.6.166 - C					, spleen, , half brain	ok
2.6.166 - C					lung,	moderate focal peribronchiolar lymphoplasmacytic infiltrates
2.6.166 - C					liver	moderate focal perivascular lymphoplasmacytic infiltrates
2.6.166 - C					kidney	moderate multifocal perivascular lymphoplasmacytic infiltrates
2.6.174 - A	Female	P28	Vehicle	12 Months	sciatic nerve, cervical and lumbar spinal cord	ok
2.6.174 - B					heart, bicep muscle	ok
2.6.174 - C					liver,	Mild focal perivascular lymphoplasmacytic infiltrates
2.6.174 - C					ovary,, spleen, kidney, half brain	ok
2.6.174 - C					lung	Focal acidophilic macrophage pneumonia-mild
2.6.175 - A	Female	P28	JET High(7×1011 vg)	12 Months	sciatic nerve, cervical and lumbar spinal cord	ok
2.6.175 - B					heart, bicep muscle	ok
2.6.175 - C					, spleen, half brain	OK	No reproductive organ
2.6.175 - C					lung	ok
2.6.175 - C					liver	focal moderateerate periportal lymphoid proliferation, mild multifocal microabscesses
2.6.175 - C					kidney	Few tubules are moderateerately dilated with eosinophilic proteinaceous material inmedulla
2.6.176 - A	Male	P28	Vehicle	12 Months	sciatic nerve, cervical and lumbar spinal cord	ok
2.6.176 - B					heart, bicep muscle, testes	ok
2.6.176 - C					lung, spleen, kidney, half brain	ok
2.6.176 - C					liver,	Mild multifocal hepatic lipidosis
2.6.177 - A	Male	P28	JET High(7×1011 vg)	12 Months	sciatic nerve, cervical and lumbar spinal cord	ok
2.6.177 - B					heart, bicep muscle, teste	ok
2.6.177 - C					lung,	moderate focal perivascular lymphoplasmacytic infiltrates
2.6.177 - C					liver,	ok
2.6.177 - C					kidney	ok
2.6.177 - C					spleen,, half brain	ok
2.6.179 - A	Male	P28	Vehicle	12 Months	, cervical and lumbar spinal cord	ok
2.6.179 - A					sciatic nerve	2 degranulating mast cells	Mast cells are commonly seen in sciatic nerves of mice
2.6.179 - B					heart, , teste	ok
2.6.179 - B					bicep muscle	OK
2.6.179 - C					spleen, half brain	ok
2.6.179 - C					lung,	moderate focal peribronchiolar lymphoplasmacytic infiltrates
2.6.179 - C					kidney,	mild multifocal perivascular lymphoplasmacytic infiltrates
2.6.179 - C					liver,	mild multifocal microabscesses
2.6.180 - A	Male	P28	JET High(7×1011 vg)	12 Months	sciatic nerve, cervical and lumbar spinal cord	ok
2.6.180 - B					heart, bicep muscle, teste	ok
2.6.180 - C					spleen, , half brain	ok
2.6.180 - C					lung,,	moderate perivascular lymphoplasmacytic infiltrates
2.6.180 - C					kidney	moderate perivascular lymphoplasmacytic infiltrates
2.6.180 - C					liver	Mild multifocal hepatic lipidosis
2.6.215 - A	Male	P28	Vehicle	12 Months	sciatic nerve, cervical and lumbar spinal cord	ok
2.6.215 - B					heart, bicep muscle, testes	ok
2.6.215 - C					spleen, , half brain	ok
2.6.215 - C					lung,	ok
2.6.215 - C					kidney	Two small areas of mineralization in pelvis
2.6.215 - C					liver,	mild multifocal microabscesses
2.6.227 - A	Male	P28	JET High(7×1011 vg)	12 Months	sciatic nerve, cervical and lumbar spinal cord	Multiple mast cells in Sciatic nerve	Mast cells are commonly seen in sciatic nerves of mice
2.6.227 - B					heart, bicep muscle, testes	ok
2.6.227 - C					lung,	ok
2.6.227 - C					kidney,	moderate focal perivascular lymphoplasmacytic infiltrates; Dilated tubule in medulla-mild
2.6.227 - C					spleen, half brain	ok
2.6.227 - C					liver,	mild multifocal microabscesses
2.6.229 - A	Male	P28	Vehicle	12 Months	sciatic nerve, cervical and lumbar spinal cord	ok
2.6.229 - B					heart, bicep muscle, teste	ok
2.6.229 - C					spleen, half brain	OK
2.6.229 - C					, liver,	ok
2.6.229 - C					kidney,	ok
2.6.229 - C					lung	Focal alveolar mineralization	Dystrophic mineralization may occasiomnally occur in adult mouse lung as an incidental finding
2.6.231 - A	Female	P28	Vehicle	12 Months	sciatic nerve, cervical and lumbar spinal cord	ok
2.6.231 - B					heart, bicep muscle	ok
2.6.231 - C					ovary, spleen, , half brain	ok
2.6.231 - C					lung,	ok
2.6.231 - C					kidney	Few tubules are moderately dilated with eosinophilic proteinaceous material in medulla; Mild multifocal perivascular lymphoplasmacytic infiltrates
2.6.231 - C					liver	mild multifocal microabscesses
2.6.232 - A	Female	P28	JET High(7×1011 vg)	12 Months	sciatic nerve, cervical and lumbar spinal cord	ok
2.6.232 - B					heart, bicep muscle	ok
2.6.232 - C					ovary,,, spleen,, half brain	ok
2.6.232 - C					kidney	Two small areas of mineralization in pelvis, mild focal area of tubular degneration and regeneration; Mild multifocal perivascular lymphoplasmacytic infiltrates
2.6.232 - C					liver	OK
2.6.232 - C					lung	Focal area of interstitial pnemonia; moderate multifocal peribronchiolar lymphoplasmacytic infiltrates
2.6.234 - A	Female	P28	Vehicle	12 Months	sciatic nerve, cervical and lumbar spinal cord	ok
2.6.234 - B					heart, bicep muscle	ok
2.6.234 - C					lung	Mild focal acidophilic macrophage pneumonia
2.6.234 - C					ovary, , spleen, , half brain	ok
2.6.234 - C					liver,	mild multifocal microabscesses
2.6.234 - C					kidney	Few tubules are moderately dilated with eosinophilic proteinaceous material in medulla and cortex; moderate multifocal perivascular lymphoplasmacytic infiltrates
2.6.235 - A	Male	P28	JET Low(1.75×1011 vg)	12 Months	sciatic nerve, cervical and lumbar spinal cord	ok
2.6.235 - B					heart, bicep muscle, teste	ok
2.6.235 - C					liver	mild focal microabscess
2.6.235 - C					lung,, spleen, kidney, half brain	ok
2.6.237 - A	Male	P28	JET Low(1.75×1011 vg)		sciatic nerve, cervical and lumbar spinal cord	ok
2.6.237 - B					heart, bicep muscle, teste	ok
2.6.237 - C					spleen, half brain	ok
2.6.237 - C					lung,	ok
2.6.237 - C					liver,	ok
2.6.237 - C					kidney,	ok
2.6.239 - A	Female	P28	JET High(7×1011 vg)	12 Months	sciatic nerve, cervical and lumbar spinal cord	ok
2.6.239 - B					heart, bicep muscle	ok
2.6.239 - C					ovary, spleen, half brain	ok
2.6.239 - C					lung,	moderate focal perivascular lymphoplasmacytic infiltrates
2.6.239 - C					liver,	ok
2.6.239 - C					kidney,	Mild multifocal peripelvic lymphoplasmacytic infiltrates; moderate multifocal dilated tubules in medulla
2.6.241 - A	Female	P28	Vehicle	12 Months	sciatic nerve, cervical and lumbar spinal cord	ok
2.6.241 - B					heart, bicep muscle	ok
2.6.241 - C					ovary, spleen, half brain	ok
2.6.241 - C					lung	mild focal peribronchiolar lymphoplasmacytic infiltrates
2.6.241 - C					liver	Focal interstial lymphoplasmacytic infiltrates
2.6.241 - C					kidney	ok
2.6.248 - A	Male	P28	JET Low(1.75×1011 vg)	12 Months	sciatic nerve, cervical and lumbar spinal cord	ok
2.6.248 - B					heart, bicep muscle, teste	ok
2.6.248 - C					spleen, half brain	ok
2.6.248 - C					lung	moderate focal perivascular lymphoplasmacytic infiltrates
2.6.248 - C					liver	ok
2.6.248 - C					kidney	ok
2.7.256 - A	Female	P28	JET High(7×1011 vg)	12 Months	sciatic nerve, cervical and lumbar spinal cord	ok
2.7.256 - B					heart, bicep muscle	ok
2.7.256 - C					ovary, , spleen, , half brain	ok
2.7.256 - C					lung,	moderate focal peribronchiolar lymphoplasmacytic infiltrates
2.7.256 - C					liver	Mild multifocal periportal lymphoplasmacytic infiltrates; Mild multifocal microabscess
2.7.256 - C					kidney	ok
2.7.268 - A	Female	P28	JET Low(1.75×1011 vg)	12 Months	sciatic nerve, cervical and lumbar spinal cord	ok
2.7.268 - B					heart, bicep muscle	ok
2.7.268 - C					ovary, spleen, half brain	ok
2.7.268 - C					lung,	ok
2.7.268 - C					liver,	Multifocal microabscesses
2.7.268 - C					kidney,	moderate multifocal tubule dilation medulla
2.7.270 - A	Female	P28	JET Low(1.75×1011 vg)	12 Months	sciatic nerve, cervical and lumbar spinal cord	ok
2.7.270 - B					heart, bicep	ok
2.7.270 - C					ovary, spleen, half brain	ok
2.7.270 - C					lung,	OK
2.7.270 - C					liver,	Mild multifocal microabscesses
2.7.270 - C					kidney,	Mild focal perivascular lymphoplasmacytic infiltrates
2.7.277 - A	Female	P28	JET Low(1.75×1011 vg)	12 Months	sciatic nerve, cervical and lumbar spinal cord	ok
2.7.277 - B					heart, bicep muscle	ok
2.7.277 - C					spleen, half brain	ok
2.7.277 - C					lung,	ok
2.7.277 - C					liver,	OK
2.7.277 - C					kidney,	moderate dilated tubule medulla
2.7.279 - A	Female	P28	JET Low(1.75×1011 vg)	12 Months	sciatic nerve, cervical and lumbar spinal cord	ok
2.7.279 - B					heart, bicep muscle	ok
2.7.279 - C					ovary, spleen, half brain	ok
2.7.279 - C					lung,	moderate focal perivascular lymphoplasmacytic infiltrates
2.7.279 - C					,liver,	Mild multifocal microabscesses
2.7.279 - C					kidney,	moderate focal perivascular lymphoplasmacytic infiltrates
2.7.281 - A	Female	P28	JET Low(1.75×1011 vg)	12 Months	sciatic nerve, cervical and lumbar spinal cord	ok
2.7.281 - B					heart, bicep muscle, spleen	ok
2.7.281 - C					ovary, half brain	ok
2.7.281 - C					lung,	mild multifocal perivascular lymphoplasmacytic infiltrates
2.7.281 - C					liver,	moderate multifocal perivascular lymphoplasmacytic infiltrates and multifocal mild microabscesses
2.7.281 - C					kidney	moderate multifocal tubule dilation medulla
2.7.283 - A	Female	P28	JET Low(1.75×1011 vg)	12 Months	sciatic nerve, cervical and lumbar spinal cord	ok
2.7.283 - B					heart, bicep muscle, ovary,	ok
2.7.283 - C					spleen,, half brain	ok
2.7.283 - C					lung	mild focal perivascular lymphoplasmacytic infiltrates
2.7.283 - C					liver	mild multifocal perivascular lymphoplasmacytic infiltrates
2.7.283 - C					kidney	mild multifocal perivascular lymphoplasmacytic infiltrates
2.7.288 - A	Male	P28	JET Low(1.75×1011 vg)	12 Months	cervical and lumbar spinal cord	ok
2.7.288 - A					sciatic nerve,	multifocal mast cells mild	Mast cells are commonly seen in sciatic nerves of mice
2.7.288 - B					heart, bicep muscle, teste	ok
2.7.288 - C					spleen,, half brain	ok
2.7.288 - C					liver	Mild multifocal microabscesses
2.7.288 - C					kidney	Mild multifocal areas of mineraliztion in pelvis, mild focal perivascular lymphoplasmacytic infiltrates
2.7.288 - C					Lung	ok
4.1.12 - A	Male	P10	Vehicle	6 Months	sciatic nerve, cervical and lumbar spinal cord	ok
4.1.12 - B					heart, bicep muscle; testes	ok
4.1.12 - C					spleen, , half brain	ok
4.1.12 - C					lung,	ok
4.1.12 - C					liver,	mild focal perivascular lymphoplasmacytic infiltrates
4.1.12 - C					kidney	ok
4.1.13 - A	Male	P10	JET High(7×1011 vg)	6 Months	sciatic nerve, cervical and lumbar spinal cord	ok
4.1.13 - B					heart, bicep muscle, testes	ok
4.1.13 - C					, spleen, , half brain	ok
4.1.13 - C					lung,	ok
4.1.13 - C					liver	Mild focal microabscess
4.1.13 - C					kidney	mild focal perivascular lymphoplasmacytic infiltrates
4.1.14 - A	Female	P10	Vehicle	6 Months	sciatic nerve, cervical and lumbar spinal cord	OK	Just small fragments of tissues
4.1.14 - B					heart, bicep muscle	ok
4.1.14 - C					piece of uterus , spleen, , half brain	OK	No ovary present
4.1.14 - C					lung,	ok
4.1.14 - C					liver	ok
4.1.14 - C					kidney	Few dilated tubules, mild dilation, medulla
4.1.16 - A	Female	P10	JET High(7×1011 vg)	6 Months	sciatic nerve, cervical and lumbar spinal cord	ok
4.1.16 - B					heart, bicep muscle	ok
4.1.16 - C					ovary, spleen, half brain	ok
4.1.16 - C					lung,	ok
4.1.16 - C					liver	Mild focal microabscess
4.1.16 - C					kidney,	OK
4.1.1 - A	Female	P10	Vehicle	6 Months	sciatic nerve, cervical and lumbar spinal cord	ok
4.1.1 - B					heart, bicep muscle	ok
4.1.1 - C					spleen, half brain	ok	No reproductive organ
4.1.1 - C					lung,	ok
4.1.1 - C					liver,	mild multifocal microabscess
4.1.1 - C					kidney,	Few tubules with mild dilation, medulla
4.1.2 - A	Male	P10	Vehicle	6 Months	sciatic nerve, cervical and lumbar spinal cord	ok
4.1.2 - B					testes, heart, bicep muscle	ok
4.1.2 - C					spleen, , half brain	ok
4.1.2 - C					lung,	ok
4.1.2 - C					liver,	mild multifocal microabscess
4.1.2 - C					kidney	ok
4.1.3 - A	Male	P10	JET High(7×1011 vg)	6 Months	sciatic nerve, cervical and lumbar spinal cord	ok
4.1.3 - B					testes, heart, bicep muscle	ok
4.1.3 - C					spleen, half brain	ok
4.1.3 - C					lung,	ok
4.1.3 - C					liver,	ok
4.1.3 - C					kidney,	ok
4.1.4 - A	Female	P10	JET High(7×1011 vg)	6 Months	sciatic nerve, cervical and lumbar spinal cord	Focal squamous cyst with mild granulomatous inflammation	Incidental finding in mouse spinal cords that are due to a developlmenta anomaly
4.1.4 - B					heart, bicep muscle	ok
4.1.4 - C					ovary, spleen, half brain	ok
4.1.4 - C					lung,	ok
4.1.4 - C					liver,	mild multifocal microabscess
4.1.4 - C					kidney,	mild multifocal dilated tubules pelvis
4.1.7 - A	Female	P10	JET Low(1.75×1011 vg)	6 Months	sciatic nerve, cervical and lumbar spinal cord	ok
4.1.7 - B					heart, bicep muscle	ok
4.1.7 - C					ovary, spleen, half brain	ok
4.1.7 - C					lung,	ok
4.1.7 - C					liver,	mild multifocal microabscess
4.1.7 - C					kidney,	ok
4.1.9 - A	Male	P10	JET Low(1.75×1011 vg)	6 Months	sciatic nerve, cervical and lumbar spinal cord	ok
4.1.9 - B					heart, bicep muscle	ok
4.1.9 - C					spleen, , half brain	ok	no reproductive organ
4.1.9 - C					lung,	ok
4.1.9 - C					liver,	ok
4.1.9 - C					kidney	Mild multifocal mineralization pelvis, focal mild perivascular lymphoplasmacytic infiltrates
4.3.55 - A	Female	P10	JET Low(1.75×1011 vg)	6 Months	sciatic nerve, cervical and lumbar spinal cord	OK
4.3.55 - B					heart, bicep muscle	ok
4.3.55 - C					ovary, spleen, half brain	ok
4.3.55 - C					lung,	ok
4.3.55 - C					liver,	mild multifocal microabscess
4.3.55 - C					kidney,	ok
4.3.56 - A	Female	P10	Vehicle	6 Months	sciatic nerve, cervical and lumbar spinal cord	ok
4.3.56 - B					heart, bicep muscle	ok
4.3.56 - C					spleen, half brain	ok	no reproductive organ
4.3.56 - C					lung,	ok
4.3.56 - C					liver,	mild multifocal microabscess
4.3.56 - C					kidney,	ok
4.3.57 - A	Male	P10	JET Low(1.75×1011 vg)	6 Months	sciatic nerve, cervical and lumbar spinal cord	ok
4.3.57 - B					heart, bicep muscle, teste	ok
4.3.57 - C					, spleen, half brain	ok
4.3.57 - C					lung,	mild focal perivascular lymphoplasmacytic infiltrates
4.3.57 - C					liver	Mild focal microabscess
4.3.57 - C					kidney,	ok
4.3.59 - A	Male	P10	Vehicle	6 Months	sciatic nerve, cervical and lumbar spinal cord	ok
4.3.59 - B					heart, bicep muscle, testes	ok
4.3.59 - C					spleen, , half brain	ok
4.3.59 - C					lung,	ok
4.3.59 - C					liver	ok
4.3.59 - C					kidney	Focal moderate peripelvic lymphoplasmacytic infiltrates; moderate focal dilated tubule pelvis
4.3.60 - A	Male	P10	JET Low(1.75×1011 vg)	6 Months	sciatic nerve, cervical and lumbar spinal cord	ok
4.3.60 - B					heart, bicep muscle, teste	ok
4.3.60 - C					spleen, half brain	ok
4.3.60 - C					lung,	ok
4.3.60 - C					liver,	mild multifolca lymphoid infiltrates; Multifocal cells with nuclear psuedo inclusions	Both of these findings are considered incidental in mice
4.3.60 - C					kidney,	Mild focal dilated tubule in pelvis
4.3.62 - A	Female	P10	JET Low(1.75×1011 vg)	6 Months	sciatic nerve, cervical and lumbar spinal cord	ok
4.3.62 - B					heart, bicep muscle	ok
4.3.62 - C					ovary, spleen, half brain	ok
4.3.62 - C					lung,	ok
4.3.62 - C					liver,	Mild multifocal microabscesses
4.3.62 - C					kidney,	mild multifocal dilated tubules pelvis
4.3.64 - A	Female	P10	JET Low(1.75×1011 vg)	6 Months	sciatic nerve, cervical and lumbar spinal cord	ok
4.3.64 - B					heart, bicep muscle	ok
4.3.64 - C					ovary, , spleen, half brain	ok
4.3.64 - C					lung,	ok
4.3.64 - C					liver	Mild focal microabscess
4.3.64 - C					kidney,	ok
4.3.66 - A	Male	P10	JET Low(1.75×1011 vg)	6 Months	sciatic nerve, cervical and lumbar spinal cord	ok
4.3.66 - B					heart, bicep muscle, teste	ok
4.3.66 - C					spleen, half brain	ok
4.3.66 - C					lung	ok
4.3.66 - C					, liver,	Mild multifocal periportal lymphoplasmacytic infiltrates
4.3.66 - C					kidney,	ok
4.3.68 - A	Male	P10	Vehicle	6 Months	sciatic nerve, cervical and lumbar spinal cord	ok
4.3.68 - B					heart, bicep muscle, teste	ok
4.3.68 - C					spleen, half brain	ok
4.3.68 - C					lung,	ok
4.3.68 - C					liver,	ok
4.3.68 - C					kidney,	ok
4.3.69 - A	Male	P10	JET High(7×1011 vg)	6 Months	sciatic nerve, cervical and lumbar spinal cord	ok
4.3.69 - B					heart, bicep muscle, teste	ok
4.3.69 - C					spleen,, half brain	ok
4.3.69 - C					lung	ok
4.3.69 - C					, liver,	ok
4.3.69 - C					kidney	mild multifocal peripelvic lymphoplasmacytic infiltrates
4.4.71 - A	Male	P10	JET Low(1.75×1011 vg)	6 Months	sciatic nerve, cervical and lumbar spinal cord	ok
4.4.71 - B					heart, bicep muscle, teste	ok
4.4.71 - C					, spleen, half brain	ok
4.4.71 - C					lung,	ok
4.4.71 - C					liver	ok
4.4.71 - C					kidney,	Mild multifocal mineralization pelvis,
4.4.73 - A	Male	P10	Vehicle	6 Months	sciatic nerve, cervical and lumbar spinal cord	ok
4.4.73 - B					heart, bicep muscle, teste	ok
4.4.73 - C					spleen, , half brain	ok
4.4.73 - C					lung,	ok
4.4.73 - C					liver,	mild multifocal extramedullary hematopoiesis
4.4.73 - C					kidney	ok
4.4.74 - A	Female	P10	Vehicle	6 Months	sciatic nerve, cervical and lumbar spinal cord	ok
4.4.74 - B					heart, bicep muscle	ok
4.4.74 - C					ovary, spleen, half brain	ok
4.4.74 - C					lung,	ok
4.4.74 - C					liver,	ok
4.4.74 - C					kidney,	Mild multifocal mineralization pelvis, and moderate multifocal dilated tubule
4.4.75 - A	Female	P10	JET High(7×1011 vg)	6 Months	sciatic nerve, cervical and lumbar spinal cord	ok
4.4.75 - B					heart, bicep muscle	ok
4.4.75 - C					ovary,spleen, half brain	ok
4.4.75 - C					lung,	ok
4.4.75 - C					liver,	mild multifocal microabscesses
4.4.75 - C					kidney,	ok
4.4.77 - A	Female	P10	JET Low(1.75×1011 vg)	6 Months	sciatic nerve, cervical and lumbar spinal cord	ok
4.4.77 - B					heart, bicep muscle	ok
4.4.77 - C					ovary, spleen,, half brain	ok
4.4.77 - C					lung,	mild focal interstitial pneumonia
4.4.77 - C					liver,	multifocal mild microabscesses
4.4.77 - C					kidney	mild multifocal dilated tubule and mild multifocal peripelvic lymphoplasmacytic infiltrates
4.5.100 - A	Female	P10	JET High(7×1011 vg)	6 Months	sciatic nerve, cervical and lumbar spinal cord	ok
4.5.100 - B					heart, bicep muscle	ok
4.5.100 - C					, spleen, half brain, ovary	ok
4.5.100 - C					lung,	ok
4.5.100 - C					liver	mild multifocal microabscsses
4.5.100 - C					kidney,	ok
4.5.87 - A	Female	P10	Vehicle	6 Months	sciatic nerve, cervical and lumbar spinal cord	ok
4.5.87 - B					heart, bicep muscle	ok
4.5.87 - C					ovary, , spleen, half brain	ok
4.5.87 - C					lung	ok
4.5.87 - C					, liver	mild multifocal microabscess
4.5.87 - C					kidney,	ok
4.5.88 - A	Female	P10	JET High(7×1011 vg)	6 Months	sciatic nerve, cervical and lumbar spinal cord	ok
4.5.88 - B					heart, bicep muscle	ok
4.5.88 - C					spleen, half brain, small piece of uterus	OK	no ovary
4.5.88 - C					lung,	ok
4.5.88 - C					liver,	mild multifocal microabscesses
4.5.88 - C					kidney	Mild focal dilated tubule in pelvis
4.5.90 - A	Female	P10	JET Low(1.75×1011 vg)	6 Months	sciatic nerve, cervical and lumbar spinal cord	ok
4.5.90 - B					heart, bicep muscle	ok
4.5.90 - C					spleen, half brain	ok
4.5.90 - C					lung,	ok
4.5.90 - C					liver,	mild multifocal microabscesses
4.5.90 - C					kidney,	Mild multifocal dilated tubule in pelvis
4.5.91 - A	Male	P10	JET High(7×1011 vg)	6 Months	sciatic nerve, cervical and lumbar spinal cord	ok
4.5.91 - B					heart, bicep muscle, teste	ok
4.5.91 - C					spleen, half brain	ok
4.5.91 - C					lung,	ok
4.5.91 - C					liver,	ok
4.5.91 - C					kidney,	ok
4.5.93 - A	Male	P10	JET Low(1.75×1011 vg)	6 Months	sciatic nerve, cervical and lumbar spinal cord	ok
4.5.93 - B					heart, bicep muscle, teste	ok
4.5.93 - C					spleen, half brain	ok
4.5.93 - C					lung,	ok
4.5.93 - C					liver,	mild multifocal microabscesses
4.5.93 - C					kidney,	ok
4.5.95 - A	Male	P10	Vehicle	6 Months	sciatic nerve, cervical and lumbar spinal cord	ok but small cord fragments
4.5.95 - B					heart, bicep muscle, teste	ok
4.5.95 - C					spleen, half brain	ok
4.5.95 - C					lung,	mild multifocal perivascular lymphoplasmacytic infiltrates and peribronchiolar lymphoplasmacytic infiltrates
4.5.95 - C					liver,	mild focal periportal lymphoplasmacytic infiltrates
4.5.95 - C					kidney,	mild focal peripelvic lymphoplasmacytic infiltrates
4.5.96 - A	Male	P10	JET High(7×1011 vg)	6 Months	sciatic nerve, cervical and lumbar spinal cord	ok
4.5.96 - B					heart, bicep muscle	ok
4.5.96 - C					spleen, half brain	ok	no reproductive organ
4.5.96 - C					lung,	ok
4.5.96 - C					liver,	ok
4.5.96 - C					kidney,	ok
4.5.99 - A	Female	P10	Vehicle	6 Months	sciatic nerve, cervical and lumbar spinal cord	ok
4.5.99 - B					heart, bicep muscle, teste	ok
4.5.99 - C					spleen, , half brain	OK
4.5.99 - C					lung,	moderate multifocal perivascular lymphoplasmacytic infiltrates
4.5.99 - C					liver,	mild multifocal perivascular lymphoplasmacytic infiltrates. mild multifocal microabscess
4.5.99 - C					kidney	mild focal peripelvic lymphoplasmacytic infiltrates
4.6.130 - A	Male	P10	JET Low(1.75×1011 vg)	6 Months	sciatic nerve, cervical and lumbar spinal cord	ok
4.6.130 - B					heart, bicep muscle, teste	ok
4.6.130 - C					spleen, half brain	ok
4.6.130 - C					lung,	ok
4.6.130 - C					liver,	mild multifocal microabscesses
4.6.130 - C					kidney,	ok
4.6.136 - A	Female	P10	JET Low(1.75×1011 vg)	6 Months	sciatic nerve, cervical and lumbar spinal cord	ok
4.6.136 - B					heart, bicep muscle	ok
4.6.136 - C					ovary, spleen, half brain	ok
4.6.136 - C					lung,	ok
4.6.136 - C					liver	ok
4.6.136 - C					Kidney	ok
Kidney Notes: The tubule dilation seen in these kidneys was mild simple dilation and was most likely due to a focal cellular cast. This lesion is not uncommon in mice. The small areas of mineralization occur spontaneously in mice and are considered incidental.
Liver Notes: The various infiltrates with lymphocytes and plasma cells and the microabscesses present in the livers are considered incidental background findings in mice as they age.
Lung Notes: There was evidence of hyperplasia of mucosal assocaited lymphoid tissue which was described as peribronhciolar lymphoplasmacytic infiltrates. Acidophilic macrophage pneumonia is considered incidental and occurs frequently in certain background strains of mice.
Spleen Notes: All spleens had variable amounts of hemosiderin in macrophages which is normal in adult mice.

## Sheet: Necropsy Notes of JeT and MeP 
ID	Sex	Age of treatment	Dose(/mouse)	Age of necropsy	Weight at necropsy	Notes
1.9.146	M	P28	JET Low(1.75×1011 vg)	12 months	32	Normal
1.9.147	M	P28	MeP Low(1.88×1011 vg)	12 months	30	Normal
1.9.149	F	P28	MeP High(7.5×1011 vg)	12 months	25	Normal
1.9.152	F	P28	Vehicle	12 months	24	Normal
2.5.135	F	P28	JET High(7×1011 vg)	12 months	22	Normal
2.5.136	M	P28	JET High(7×1011 vg)	12 months	34.4	Normal
2.5.137	M	P28	MeP High(7.5×1011 vg)	12 months	38	Normal
2.5.138	M	P28	Vehicle	12 months	35	Normal
2.5.139	M	P28	JET High(7×1011 vg)	12 months	32	Normal
2.5.140	M	P28	MeP High(7.5×1011 vg)	12 months	32	Normal
2.5.141	F	P28	MeP High(7.5×1011 vg)	12 months	25	Normal
2.5.142	F	P28	Vehicle	12 months	28	Normal
2.6.162	F	P28	JET High(7×1011 vg)	12 months	2	Normal
2.6.165	M	P28	Vehicle	12 months	35	Normal
2.6.166	M	P28	JET High(7×1011 vg)	12 months	34	Normal
2.6.167	M	P28	MeP High(7.5×1011 vg)	12 months	38	Normal
2.6.168	F	P28	MeP High(7.5×1011 vg)	12 months	24	Normal
2.6.174	F	P28	Vehicle	12 months	23	Normal
2.6.175	F	P28	JET High(7×1011 vg)	12 months	21	Normal
2.6.176	M	P28	Vehicle	12 months	40	Normal
2.6.177	M	P28	JET High(7×1011 vg)	12 months	37	Normal
2.6.178	M	P28	MeP High(7.5×1011 vg)	12 months	36	Normal
2.6.179	M	P28	Vehicle	12 months	33	Normal
2.6.180	M	P28	JET High(7×1011 vg)	12 months	40	Normal
2.6.213	M	P28	MeP High(7.5×1011 vg)	12 months	32	Normal
2.6.215	M	P28	Vehicle	12 months	33	Normal
2.6.227	M	P28	JET High(7×1011 vg)	12 months	32	Normal
2.6.228	M	P28	MeP High(7.5×1011 vg)	12 months	44	Normal
2.6.229	M	P28	Vehicle	12 months	35	Normal
2.6.230	F	P28	MeP High(7.5×1011 vg)	12 months	23	Normal
2.6.231	F	P28	Vehicle	12 months	23	Normal
2.6.232	F	P28	JET High(7×1011 vg)	12 months	25	Normal
2.6.233	F	P28	MeP High(7.5×1011 vg)	12 months	21	Normal
2.6.234	F	P28	Vehicle	12 months	24	Folded liver lobe
2.6.235	M	P28	JET Low(1.75×1011 vg)	12 months	37	Normal
2.6.236	M	P28	MeP Low(1.88×1011 vg)	12 months	30	Normal
2.6.237	M	P28	JET Low(1.75×1011 vg)	12 months	30	Dry dermatitis, alopecia on back
2.6.238	M	P28	MeP Low(1.88×1011 vg)	12 months	35	Normal
2.6.239	F	P28	JET High(7×1011 vg)	12 months	22	Alopecia abdomen
2.6.240	F	P28	MeP High(7.5×1011 vg)	12 months	24	Normal
2.6.241	F	P28	Vehicle	12 months	22	Normal
2.6.248	M	P28	JET Low(1.75×1011 vg)	12 months	34	Normal
2.6.249	M	P28	MeP Low(1.88×1011 vg)	12 months	45	Normal
2.7.256	F	P28	JET High(7×1011 vg)	12 months	24	Normal
2.7.268	F	P28	JET Low(1.75×1011 vg)	12 months	22	Normal
2.7.269	F	P28	MeP Low(1.88×1011 vg)	12 months	23	Normal
2.7.270	F	P28	JET Low(1.75×1011 vg)	12 months	23	Normal
2.7.271	F	P28	MeP Low(1.88×1011 vg)	12 months	24	Normal
2.7.277	F	P28	JET Low(1.75×1011 vg)	12 months	25	Normal
2.7.278	F	P28	MeP Low(1.88×1011 vg)	12 months	24	Normal
2.7.279	F	P28	JET Low(1.75×1011 vg)	12 months	25	Normal
2.7.280	F	P28	MeP Low(1.88×1011 vg)	12 months	23	Normal
2.7.281	F	P28	JET Low(1.75×1011 vg)	12 months	27	Normal
2.7.282	F	P28	MeP Low(1.88×1011 vg)	12 months	20	Normal
2.7.283	F	P28	JET Low(1.75×1011 vg)	12 months	22	Normal
2.7.284	F	P28	MeP Low(1.88×1011 vg)	12 months	20	Normal
2.7.286	M	P28	MeP Low(1.88×1011 vg)	12 months	35	Normal
2.7.288	M	P28	JET Low(1.75×1011 vg)	12 months	34	Normal
2.7.289	M	P28	MeP Low(1.88×1011 vg)	12 months	34	Normal
4.1.1	F	P10	Vehicle	6 months	20.8	Normal
4.1.2	M	P10	Vehicle	6 months	27.7	Normal
4.1.3	M	P10	JET High(7×1011 vg)	6 months	26	Normal
4.1.4	F	P10	JET High(7×1011 vg)	6 months	20.9	Normal
4.1.5	F	P10	MeP High(7.5×1011 vg)	6 months	19.2	Poor perfusion
4.1.7	F	P10	JET Low(1.75×1011 vg)	6 months	18.1	Normal
4.1.8	M	P10	MeP High(7.5×1011 vg)	6 months	31.8	Normal
4.1.9	M	P10	JET Low(1.75×1011 vg)	6 months	26.6	Small testis
4.1.10	M	P10	MeP Low(1.88×1011 vg)	6 months	27.7	Normal
4.1.11	F	P10	MeP Low(1.88×1011 vg)	6 months	19.4	Alopecia left ventral abdomen
4.1.12	M	P10	Vehicle	6 months	29.2	Normal
4.1.13	M	P10	JET Low(1.75×1011 vg)	6 months	27	Normal
4.1.14	F	P10	Vehicle	6 months	22	Alopecia dorsal scalp, ventral forearm
4.1.15	M	P10	MeP High(7.5×1011 vg)	6 months	25.8	Normal
4.1.16	F	P10	JET High(7×1011 vg)	6 months	19.7	Alopecia dorsal scalp
4.3.53	F	P10	MeP High(7.5×1011 vg)	6 months	21	Normal
4.3.54	F	P10	MeP Low(1.88×1011 vg)	6 months	19	Normal
4.3.55	F	P10	JET Low(1.75×1011 vg)	6 months	20.8	Normal
4.3.56	F	P10	Vehicle	6 months	20.3	Normal
4.3.57	M	P10	JET Low(1.75×1011 vg)	6 months	28	Liver had slightly granular appearance/texture
4.3.58	M	P10	MeP Low(1.88×1011 vg)	6 months	30.1	Normal
4.3.59	M	P10	Vehicle	6 months	27.8	Normal
4.3.60	M	P10	JET High(7×1011 vg)	6 months	28.4	Liver had very granular appearance & texture, rough borders on all lobes
4.3.61	M	P10	MeP High(7.5×1011 vg)	6 months	29.7	Normal
4.3.62	F	P10	JET High(7×1011 vg)	6 months	24.2	Normal
4.3.63	F	P10	MeP High(7.5×1011 vg)	6 months	22.5	Normal
4.3.64	F	P10	JET Low(1.75×1011 vg)	6 months	21.3	Normal
4.3.65	F	P10	MeP Low(1.88×1011 vg)	6 months	19.5	Normal
4.3.66	M	P10	JET Low(1.75×1011 vg)	6 months	30.8	Normal
4.3.67	M	P10	MeP Low(1.88×1011 vg)	6 months	30.6	Normal
4.3.68	M	P10	Vehicle	6 months	32.1	Normal
4.3.69	M	P10	JET High(7×1011 vg)	6 months	33.8	Normal
4.4.70	M	P10	MeP High(7.5×1011 vg)	6 months	28.6	Normal
4.4.71	M	P10	JET Low(1.75×1011 vg)	6 months	29	Normal
4.4.72	M	P10	MeP Low(1.88×1011 vg)	6 months	30.9	Normal
4.4.73	M	P10	Vehicle	6 months	30.4	Normal
4.4.74	F	P10	Vehicle	6 months	21.5	Normal
4.4.75	F	P10	JET High(7×1011 vg)	6 months	19.9	Normal
4.4.76	F	P10	MeP High(7.5×1011 vg)	6 months	21.5	Normal
4.4.77	F	P10	JET Low(1.75×1011 vg)	6 months	20.7	Normal
4.4.78	F	P10	MeP Low(1.88×1011 vg)	6 months	19.5	Normal
4.5.87	F	P10	Vehicle	6 months	21.1	Normal
4.5.88	F	P10	JET High(7×1011 vg)	6 months	20.4	Normal
4.5.89	F	P10	MeP High(7.5×1011 vg)	6 months	24.7	Normal
4.5.90	F	P10	JET Low(1.75×1011 vg)	6 months	22.5	Normal
4.5.91	M	P10	JET High(7×1011 vg)	6 months	26.7	Normal
4.5.92	M	P10	MeP High(7.5×1011 vg)	6 months	23.5	Normal
4.5.93	M	P10	JET Low(1.75×1011 vg)	6 months	25.6	Normal
4.5.94	M	P10	MeP Low(1.88×1011 vg)	6 months	24.7	Normal
4.5.95	M	P10	Vehicle	6 months	30	Normal
4.5.96	M	P10	JET High(7×1011 vg)	6 months	29	Normal
4.5.97	M	P10	MeP High(7.5×1011 vg)	6 months	28	Normal
4.5.98	F	P10	MeP Low(1.88×1011 vg)	6 months	20	Normal
4.5.99	F	P10	Vehicle	6 months	20	Normal
4.5.100	F	P10	JET High(7×1011 vg)	6 months	19	Normal
4.6.130	M	P10	JET Low(1.75×1011 vg)	6 months	29	Normal
4.6.131	M	P10	MeP Low(1.88×1011 vg)	6 months	28	Normal
4.6.135	F	P10	MeP High(7.5×1011 vg)	6 months	21	Normal
4.6.136	F	P10	JET Low(1.75×1011 vg)	6 months	21	Normal
4.6.137	F	P10	MeP Low(1.88×1011 vg)	6 months	19	Normal
