# Supplementary material for: AAV9/SLC6A1 gene therapy rescues abnormal EEG patterns and cognitive behavioral deficiencies in Slc6a1–/– mice
Source: J Clin Invest. 2024 Nov 26;135(3):e182235. doi: 10.1172/JCI182235 (PMC11785923; doi:10.1172/JCI182235)
Supplement: Supplemental data set 2 [file jci-135-182235-s039.xlsx]

## Sheet: Single nuclei RNA sequencing an
Jet-hGAT1opt-sv40pA-id	Slc6a1	Cell_ID	cluster	SCT_snn_res_0_6
0	0	AAACCCAAGCGTGTTT-1	Oligodendrocytes	2
0	0	AAACCCAAGTTGTAAG-1	Microglial cells	11
0	0	AAACCCACAAACCACT-1	Mature excitatory neuron	3
0	1.96606	AAACCCACAACCGATT-1	Oligodendrocytes	2
0	0	AAACCCACAAGCGATG-1	Mature excitatory neuron	3
0	0	AAACCCACACACCGCA-1	GABAergic neurons	10
0	0	AAACCCACACCGGCTA-1	Astrocytes	5
0	0.684121	AAACCCACACTCCCTA-1	Endothelial cells	19
0	0	AAACCCACAGCATACT-1	Layer IV excitatory neuron	4
0	0	AAACCCACAGGACAGT-1	Oligodendrocytes	2
0	0	AAACCCACATCCGGTG-1	Layer V excitatory neuron	0
0	0	AAACCCAGTAATGATG-1	Layer IV excitatory neuron	4
0	0	AAACCCAGTCCACGCA-1	Layer V excitatory neuron	0
0	1.95557	AAACCCAGTTACGTAC-1	Layer II/III excitatory neuron	1
0	0	AAACCCAGTTATGGTC-1	Astrocytes	5
0	1.01611	AAACCCAGTTTAGTCG-1	GABAergic neurons	16
0	0	AAACCCAGTTTATGCG-1	Mature excitatory neuron	3
0	0	AAACCCATCATGGGAG-1	Layer V excitatory neuron	0
0	0	AAACCCATCCTGTAGA-1	Mature excitatory neuron	3
0	0	AAACCCATCTTGAGCA-1	Mature excitatory neuron	3
0	0	AAACGAAAGGAACGAA-1	Layer V excitatory neuron	0
0	0	AAACGAAAGGGACTGT-1	Layer V excitatory neuron	0
0	1.90181	AAACGAAAGGGAGGGT-1	Astrocytes	6
0	0	AAACGAAAGGTTACCT-1	Oligodendrocyte precursor cells	12
0	2.31904	AAACGAAAGTCTTGGT-1	Oligodendrocytes	2
0	2.28504	AAACGAACAAACCATC-1	Oligodendrocytes	2
0	0	AAACGAACAACAGAGC-1	Microglial cells	11
0	0	AAACGAACAACTTCTT-1	Layer V excitatory neuron	0
0	0	AAACGAACAAGATTGA-1	Microglial cells	11
0	0	AAACGAACAATTAGGA-1	Layer IV excitatory neuron	4
0	0	AAACGAACAGCTTCCT-1	Layer V excitatory neuron	0
0	0	AAACGAACAGTGGGTA-1	Oligodendrocyte precursor cells	12
0	0	AAACGAACATTGAGGG-1	Astrocytes	6
0	0	AAACGAAGTATGATCC-1	Microglial cells	11
0	0	AAACGAAGTGTATCCA-1	Astrocytes	5
0	0	AAACGAAGTTGTAAAG-1	Layer V excitatory neuron	0
0	0	AAACGAATCAAGCTTG-1	Oligodendrocytes	9
0	0	AAACGAATCACAGAGG-1	Layer V excitatory neuron	0
0	0	AAACGAATCCCGAACG-1	GABAergic neurons	7
0	0	AAACGAATCCCGAATA-1	Layer IV excitatory neuron	4
0	2.04387	AAACGAATCGAGATGG-1	Astrocytes	20
0	0	AAACGAATCGATTTCT-1	Oligodendrocytes	2
0	2.44463	AAACGAATCGGATTAC-1	Oligodendrocytes	2
0	0	AAACGAATCGGTCGAC-1	Astrocytes	5
0	0	AAACGAATCTCAACCC-1	Layer IV excitatory neuron	4
0	0	AAACGAATCTGGCCGA-1	Oligodendrocyte precursor cells	12
0	0	AAACGCTAGACCCGCT-1	Layer II/III excitatory neuron	1
0	0	AAACGCTAGAGGATCC-1	Layer II/III excitatory neuron	1
0	0	AAACGCTAGCACGATG-1	Layer IV excitatory neuron	4
0	0	AAACGCTAGCTAAACA-1	Endothelial cells	15
0	0	AAACGCTAGCTGCGAA-1	Mature excitatory neuron	3
0	0	AAACGCTAGTCAGAGC-1	Oligodendrocytes	9
0	1.89314	AAACGCTAGTCATCGT-1	Microglial cells	11
0	0.924896	AAACGCTAGTTGAAGT-1	GABAergic neurons	7
0	0	AAACGCTCAAAGACGC-1	Mature excitatory neuron	13
0	0.732775	AAACGCTCAAGACGAC-1	Layer V excitatory neuron	0
0	1.5634	AAACGCTCAATCCTTT-1	Astrocytes	6
0	2.24634	AAACGCTCAGATCCAT-1	Endothelial cells	15
0	0	AAACGCTCAGCAATTC-1	Astrocytes	6
0	0	AAACGCTCAGGGAGAG-1	Oligodendrocyte precursor cells	12
0	1.98208	AAACGCTGTAGCTTGT-1	Mature excitatory neuron	3
0	0	AAACGCTGTATGCTTG-1	Oligodendrocytes	2
0	0	AAACGCTGTATTTCGG-1	Layer II/III excitatory neuron	1
0	0	AAACGCTGTCGGATTT-1	Layer V excitatory neuron	0
0	0	AAACGCTGTGTAAACA-1	Mature excitatory neuron	3
0	1.07062	AAACGCTGTGTCGATT-1	Mature excitatory neuron	3
0	3.67283	AAACGCTTCAGTAGGG-1	Oligodendrocytes	2
0	2.24408	AAACGCTTCGCTAATG-1	Astrocytes	5
0	0	AAACGCTTCGTCGGGT-1	Mature excitatory neuron	13
0	0	AAACGCTTCTACCACC-1	Oligodendrocytes	2
0	0	AAACGCTTCTCAATCT-1	Neuroblasts	8
0	0	AAAGAACAGATGGCAC-1	GABAergic neurons	7
0	0	AAAGAACAGCACTCCG-1	Layer V excitatory neuron	0
0	0	AAAGAACAGCGGTAGT-1	Microglial cells	11
0	0	AAAGAACAGCTGGCCT-1	Layer IV excitatory neuron	4
0	0	AAAGAACAGTAGGTTA-1	Neuroblasts	8
0	0	AAAGAACAGTGATTCC-1	Layer II/III excitatory neuron	1
0	0	AAAGAACAGTGTACCT-1	Layer V excitatory neuron	0
0	0	AAAGAACCAATGCAGG-1	Layer II/III excitatory neuron	1
0	0	AAAGAACCAGGAGGTT-1	Neuroblasts	8
0	0	AAAGAACCAGGCACAA-1	Mature excitatory neuron	3
0	0	AAAGAACCAGTAACAA-1	Layer V excitatory neuron	0
0	0	AAAGAACCAGTTTGGT-1	Mature excitatory neuron	13
0	1.00423	AAAGAACCATACCACA-1	Astrocytes	5
0	0	AAAGAACCATCATTTC-1	Layer V excitatory neuron	0
0	0	AAAGAACCATCCCACT-1	Layer V excitatory neuron	0
0	0	AAAGAACCATGTTCAG-1	Astrocytes	20
0	1.05074	AAAGAACGTACCCGAC-1	Layer II/III excitatory neuron	1
0	0	AAAGAACGTACGGATG-1	Layer II/III excitatory neuron	1
0	0	AAAGAACGTATGAGCG-1	Layer V excitatory neuron	0
0	0	AAAGAACGTATTTCGG-1	Oligodendrocytes	2
0	0	AAAGAACGTGGTCTCG-1	Layer V excitatory neuron	0
0	0	AAAGAACGTGTTGCCG-1	Layer V excitatory neuron	0
0	0	AAAGAACGTTAGAAAC-1	Astrocytes	5
0	2.15634	AAAGAACGTTGATGTC-1	Astrocytes	6
0	0	AAAGAACTCAGACAAA-1	Mature excitatory neuron	18
0	0	AAAGAACTCAGATGCT-1	Mature excitatory neuron	3
0	0	AAAGAACTCATTGCGA-1	Mature excitatory neuron	3
0	1.27722	AAAGAACTCCATTGCC-1	Astrocytes	24
0	0	AAAGAACTCCGTCAAA-1	Endothelial cells	15
0	0	AAAGAACTCGACACCG-1	GABAergic neurons	16
0	0	AAAGAACTCGCCATAA-1	Layer II/III excitatory neuron	1
0	1.64627	AAAGAACTCGGTCGGT-1	Endothelial cells	15
1.13224	0	AAAGAACTCTCCGTGT-1	Layer V excitatory neuron	0
0	1.93451	AAAGAACTCTGGACCG-1	Oligodendrocyte precursor cells	12
0	0	AAAGGATAGAACGTGC-1	Mature excitatory neuron	13
0	0	AAAGGATAGACCAGAC-1	Layer V excitatory neuron	0
0	0	AAAGGATAGATCCAAA-1	Oligodendrocyte precursor cells	12
0	0	AAAGGATAGATGATTG-1	Oligodendrocytes	2
0	0	AAAGGATAGCTGGCTC-1	Oligodendrocytes	2
0	0	AAAGGATAGGCACTAG-1	Endothelial cells	15
0	0	AAAGGATAGGCCCAAA-1	Oligodendrocytes	2
0	0	AAAGGATAGGTAACTA-1	Microglial cells	11
0	0	AAAGGATAGGTCATAA-1	Mature excitatory neuron	3
0	0	AAAGGATAGTTCGGTT-1	Astrocytes	6
0	0	AAAGGATCAAACTAAG-1	Layer II/III excitatory neuron	1
0	0	AAAGGATCACGGTGCT-1	Oligodendrocytes	2
0	0	AAAGGATCACTGCACG-1	Layer II/III excitatory neuron	1
0	0	AAAGGATCATGATCTG-1	Mature excitatory neuron	3
0	0	AAAGGATCATTCCTCG-1	Layer V excitatory neuron	0
0	0	AAAGGATGTACAAGTA-1	Mature excitatory neuron	13
0	0	AAAGGATGTACTTCCC-1	Astrocytes	20
0	2.34934	AAAGGATGTAGTGATA-1	GABAergic neurons	10
0	0	AAAGGATGTCAATGGG-1	Mature excitatory neuron	3
0	0	AAAGGATGTCTCCCTA-1	Layer V excitatory neuron	0
0	0	AAAGGATGTGAACTAA-1	Oligodendrocytes	2
0	0	AAAGGATGTGGACTGA-1	Oligodendrocytes	17
0	0	AAAGGATGTGTGTCCG-1	Layer V excitatory neuron	0
0	0	AAAGGATGTTAGGAGC-1	Mature excitatory neuron	18
0	0.890678	AAAGGATGTTGCCAAT-1	GABAergic neurons	7
0	0	AAAGGATGTTGTTGAC-1	Layer IV excitatory neuron	4
0	0	AAAGGATTCACCTACC-1	Endothelial cells	15
0	0	AAAGGATTCCCATTCG-1	Oligodendrocytes	9
0	0	AAAGGATTCGGAATTC-1	Layer V excitatory neuron	0
0	0	AAAGGATTCGTCCTCA-1	Layer II/III excitatory neuron	1
0	0	AAAGGATTCTCTCGAC-1	Layer IV excitatory neuron	4
0	0	AAAGGATTCTGTCTCG-1	Layer V excitatory neuron	0
0	0	AAAGGGCAGCACGGAT-1	Layer IV excitatory neuron	4
0	2.29944	AAAGGGCAGCGTCAAG-1	Astrocytes	5
0	0	AAAGGGCAGCTCACTA-1	Mature excitatory neuron	3
0	0	AAAGGGCAGCTGAAGC-1	Layer II/III excitatory neuron	1
0	2.18243	AAAGGGCAGTAAGGGA-1	Astrocytes	5
0	0	AAAGGGCAGTACAGAT-1	Neuroblasts	8
0	0	AAAGGGCAGTAGTCTC-1	GABAergic neurons	14
0	0	AAAGGGCAGTCACAGG-1	Endothelial cells	15
0	0	AAAGGGCAGTCTAGCT-1	Layer II/III excitatory neuron	1
0	0	AAAGGGCCAAATAAGC-1	Layer V excitatory neuron	0
0	0	AAAGGGCCAGACTCTA-1	Microglial cells	11
0	0	AAAGGGCCATCTCATT-1	Astrocytes	5
0	0	AAAGGGCCATGTTTGG-1	Oligodendrocytes	2
0	0	AAAGGGCGTAACAGTA-1	Oligodendrocytes	17
0	0	AAAGGGCGTACCTAGT-1	Layer V excitatory neuron	0
0	0	AAAGGGCGTACGTACT-1	Mature excitatory neuron	3
0	0	AAAGGGCGTAGCTAAA-1	Layer IV excitatory neuron	4
0	1.44591	AAAGGGCGTATCAGCT-1	GABAergic neurons	14
0	1.80268	AAAGGGCGTCGAACAG-1	GABAergic neurons	7
0	0	AAAGGGCGTGAGCCAA-1	Microglial cells	11
0	0	AAAGGGCTCAGAGTTC-1	Layer II/III excitatory neuron	1
0	1.40884	AAAGGGCTCAGCGGAA-1	Oligodendrocyte precursor cells	12
0	0	AAAGGGCTCATAGAGA-1	Oligodendrocytes	2
0	0	AAAGGGCTCCCTCTTT-1	Layer IV excitatory neuron	4
0	0	AAAGGGCTCTATACTC-1	Oligodendrocytes	2
0	0	AAAGGGCTCTTTGCGC-1	Layer II/III excitatory neuron	1
0	0	AAAGGTAAGAAATTGC-1	Layer V excitatory neuron	0
0	0	AAAGGTAAGAAGAGCA-1	Astrocytes	6
0	0	AAAGGTAAGAAGGGAT-1	Layer II/III excitatory neuron	1
0	2.26546	AAAGGTAAGGAAAGGT-1	Astrocytes	5
0	0	AAAGGTAAGGTCCAGA-1	Oligodendrocyte precursor cells	12
0	0	AAAGGTAAGGTTAGTA-1	Oligodendrocytes	2
0	0	AAAGGTAAGTAACGAT-1	Astrocytes	6
0	1.76438	AAAGGTAAGTCGAAAT-1	GABAergic neurons	16
0	0	AAAGGTAAGTGCTCGC-1	Astrocytes	22
0	0	AAAGGTACAACCGCCA-1	Layer V excitatory neuron	0
0	0	AAAGGTACAAGCTGTT-1	Neuroblasts	8
0	0	AAAGGTACAAGTGGCA-1	Astrocytes	5
0	0	AAAGGTACACAAATGA-1	Oligodendrocyte precursor cells	12
0	0	AAAGGTACACAATGTC-1	Mature excitatory neuron	13
0	0	AAAGGTACACGTACTA-1	Oligodendrocytes	2
0	0	AAAGGTACATTGTACG-1	Layer II/III excitatory neuron	1
0	0	AAAGGTAGTACGTAGG-1	Endothelial cells	15
0	1.19086	AAAGGTAGTATGATCC-1	GABAergic neurons	10
0	0	AAAGGTAGTCCTCCTA-1	Astrocytes	5
0	0	AAAGGTAGTCGCTTAA-1	Layer II/III excitatory neuron	1
0	0	AAAGGTAGTCTCACGG-1	GABAergic neurons	14
0	0	AAAGGTAGTGAGATTA-1	Astrocytes	6
0	0	AAAGGTAGTGCCTAAT-1	Layer IV excitatory neuron	4
0	0	AAAGGTAGTGGCTTGC-1	Endothelial cells	15
0	0.850972	AAAGGTAGTTACGTAC-1	GABAergic neurons	7
0	0	AAAGGTAGTTCTCCTG-1	Oligodendrocyte precursor cells	12
0	0	AAAGGTAGTTGAGAGC-1	Astrocytes	20
0	0	AAAGGTAGTTGATCGT-1	Layer IV excitatory neuron	4
0	0	AAAGGTATCACCTCTG-1	Layer II/III excitatory neuron	1
0	1.53023	AAAGGTATCATGAGTC-1	GABAergic neurons	14
0	0	AAAGGTATCATTCGTT-1	Layer IV excitatory neuron	4
0	0	AAAGGTATCCATCCGT-1	Layer IV excitatory neuron	4
0	0	AAAGGTATCCGAGCTG-1	Oligodendrocytes	2
0	0	AAAGGTATCCTCCACA-1	Neuroblasts	8
0	0	AAAGGTATCCTGCTAC-1	Mature excitatory neuron	18
0	0	AAAGGTATCGCCTTGT-1	Oligodendrocytes	2
0	0	AAAGGTATCTACACAG-1	Oligodendrocyte precursor cells	12
0	2.47497	AAAGTCCAGAAGCGCT-1	GABAergic neurons	14
0	0	AAAGTCCAGAGAAGGT-1	Layer V excitatory neuron	0
0	0	AAAGTCCAGATTAGTG-1	Microglial cells	11
0	0	AAAGTCCAGCATGAAT-1	Astrocytes	5
0	0	AAAGTCCAGCGTTCAT-1	Oligodendrocytes	2
0	0	AAAGTCCAGGGTAGCT-1	Microglial cells	11
0	0	AAAGTCCAGTAATCCC-1	Layer II/III excitatory neuron	1
0	0	AAAGTCCCAACCGTAT-1	Mature excitatory neuron	18
0	0	AAAGTCCCAAGTATCC-1	Oligodendrocyte precursor cells	12
0	0	AAAGTCCCAATCTCGA-1	Layer V excitatory neuron	0
0	0	AAAGTCCCACTCAGAT-1	Layer IV excitatory neuron	4
0	0	AAAGTCCCACTTGAGT-1	GABAergic neurons	10
0	1.51565	AAAGTCCCAGATCATC-1	Astrocytes	6
0	0	AAAGTCCCATAGGAGC-1	Layer IV excitatory neuron	4
0	0	AAAGTCCCATATCTCT-1	Layer IV excitatory neuron	4
0	0	AAAGTCCCATCCGTTC-1	Mature excitatory neuron	13
0	0	AAAGTCCGTACAGTCT-1	Layer V excitatory neuron	0
0	0	AAAGTCCGTGCCGGTT-1	Endothelial cells	19
0	0	AAAGTCCGTTAGAAAC-1	Layer IV excitatory neuron	4
0	1.67811	AAAGTCCGTTCGAAGG-1	Mature excitatory neuron	3
0	0	AAAGTCCTCGTAGGAG-1	Microglial cells	11
0	0	AAAGTCCTCTTGGTCC-1	Layer II/III excitatory neuron	1
0	0	AAAGTGAAGAGGCGGA-1	Layer IV excitatory neuron	4
0	0	AAAGTGAAGATGACCG-1	Layer II/III excitatory neuron	1
0	0	AAAGTGAAGCACTCAT-1	Astrocytes	24
0	0	AAAGTGAAGCCTTTCC-1	Mature excitatory neuron	3
0	0	AAAGTGAAGGTCCCGT-1	Oligodendrocytes	2
0	2.72337	AAAGTGAAGTAGGTTA-1	GABAergic neurons	14
0	0	AAAGTGACAAGTGCAG-1	Oligodendrocytes	2
0	0	AAAGTGACACGCCAGT-1	Mature excitatory neuron	18
0	0	AAAGTGACACTTGACA-1	Endothelial cells	15
0	0	AAAGTGACAGAGAGGG-1	GABAergic neurons	10
0	0	AAAGTGACAGCTCATA-1	Neuroblasts	8
0	0	AAAGTGACAGTACTAC-1	Oligodendrocyte precursor cells	12
0	0	AAAGTGACATTCCTCG-1	Oligodendrocytes	9
0	0	AAAGTGAGTATGCGGA-1	Astrocytes	5
0	0	AAAGTGAGTCATCGCG-1	Mature excitatory neuron	3
0	0	AAAGTGAGTCCGTACG-1	Oligodendrocytes	2
0	0	AAAGTGAGTCTTCAAG-1	Endothelial cells	15
0	1.26158	AAAGTGAGTGATAGAT-1	Layer V excitatory neuron	0
0	0	AAAGTGAGTGCCCGTA-1	Layer II/III excitatory neuron	1
0	0	AAAGTGAGTGGACAGT-1	Oligodendrocytes	2
0	2.20868	AAAGTGAGTTGGGAAC-1	Astrocytes	5
0	0	AAAGTGAGTTTGCAGT-1	Astrocytes	20
0	0	AAAGTGATCCCATAAG-1	GABAergic neurons	14
0	2.57088	AAAGTGATCCCATACC-1	Endothelial cells	15
0	0	AAAGTGATCCCGTAAA-1	Oligodendrocytes	2
0	1.94522	AAAGTGATCCTACCGT-1	Astrocytes	6
0	0	AAAGTGATCGACGAGA-1	Astrocytes	5
0	1.80479	AAAGTGATCGGTCTGG-1	Astrocytes	6
0	0	AAATGGAAGAAGATCT-1	Oligodendrocytes	2
0	0	AAATGGAAGACTGTTC-1	GABAergic neurons	10
0	0	AAATGGAAGATCCCGC-1	GABAergic neurons	10
0	0	AAATGGAAGCAACTCT-1	Layer V excitatory neuron	0
0	2.46114	AAATGGAAGCACAAAT-1	Oligodendrocytes	2
0	0	AAATGGAAGCCTGAGA-1	Layer II/III excitatory neuron	1
0	0	AAATGGAAGGCTAGCA-1	Layer II/III excitatory neuron	1
0	0	AAATGGAAGGTAGATT-1	Oligodendrocyte precursor cells	12
0	0	AAATGGAAGTACAACA-1	Oligodendrocytes	2
0	1.6456	AAATGGACAACTGAAA-1	Layer II/III excitatory neuron	1
0	0	AAATGGACACCGCTAG-1	Astrocytes	6
0	0	AAATGGACACCTCGTT-1	Oligodendrocytes	9
0	0	AAATGGACACGCGCTA-1	Neuroblasts	8
0	1.70741	AAATGGACACTGTCGG-1	Oligodendrocytes	21
0	0	AAATGGACATACAGGG-1	Astrocytes	6
0	0	AAATGGACATCTTCGC-1	GABAergic neurons	7
0	0	AAATGGAGTATTGCCA-1	Endothelial cells	15
0	0	AAATGGAGTCTACAAC-1	Layer IV excitatory neuron	4
0	1.58896	AAATGGAGTGAACTAA-1	GABAergic neurons	14
0	0	AAATGGAGTTAAAGTG-1	Layer V excitatory neuron	0
0	0	AAATGGATCAAGTCTG-1	Layer II/III excitatory neuron	1
0	1.93603	AAATGGATCCAACACA-1	Astrocytes	6
0	0	AAATGGATCCCAGGCA-1	Oligodendrocytes	9
0	0	AAATGGATCCGTAGTA-1	Neuroblasts	8
0	0	AAATGGATCTCTATAC-1	Layer IV excitatory neuron	4
0	0	AAATGGATCTCTTCAA-1	Layer V excitatory neuron	0
0	0	AACAAAGAGATACATG-1	Endothelial cells	15
0	0	AACAAAGAGCCTGAAG-1	Layer V excitatory neuron	0
0	0	AACAAAGAGCTAAGTA-1	Layer V excitatory neuron	0
0	0	AACAAAGAGGACTATA-1	Layer IV excitatory neuron	4
0	0	AACAAAGAGGAGAGGC-1	GABAergic neurons	7
0	0	AACAAAGAGGGCTAAC-1	Layer V excitatory neuron	0
0	0	AACAAAGCAAAGGTTA-1	GABAergic neurons	14
0	0	AACAAAGCAATGGCAG-1	Oligodendrocytes	17
0	0	AACAAAGCACATCATG-1	Endothelial cells	15
0	0	AACAAAGCACCTCGTT-1	Mature excitatory neuron	18
0	0	AACAAAGCACTTCAGA-1	Mature excitatory neuron	3
0	0	AACAAAGCACTTGAGT-1	Layer V excitatory neuron	0
0	0	AACAAAGCAGACGCTC-1	Layer IV excitatory neuron	4
0	0	AACAAAGCAGCAGTTT-1	Oligodendrocyte precursor cells	12
0.959269	1.76291	AACAAAGCAGGCCCTA-1	Astrocytes	5
0	1.19438	AACAAAGCAGGCGTTC-1	GABAergic neurons	7
0	0	AACAAAGCAGGGTCTC-1	Layer II/III excitatory neuron	1
0	0	AACAAAGCATGATCTG-1	Mature excitatory neuron	18
0	0	AACAAAGGTAATTGGA-1	GABAergic neurons	7
0	0	AACAAAGGTACAAGTA-1	Layer II/III excitatory neuron	1
0	0	AACAAAGGTAGTCTGT-1	Microglial cells	11
0	0	AACAAAGGTCTCAAGT-1	GABAergic neurons	16
0	0	AACAAAGGTGTACGCC-1	Mature excitatory neuron	13
0	0	AACAAAGGTTAATCGC-1	Tanycytes	23
0	0	AACAAAGGTTCAAAGA-1	Layer IV excitatory neuron	4
0	2.25165	AACAAAGGTTCGTACA-1	Astrocytes	6
0	1.67598	AACAAAGTCATTCCTA-1	Astrocytes	6
0	0	AACAAAGTCCATTGGA-1	Oligodendrocytes	2
0	0	AACAAAGTCCCAGCGA-1	Mature excitatory neuron	13
0	0	AACAAAGTCCGATCGG-1	Neuroblasts	8
0	0.995866	AACAAAGTCCGCATAA-1	Layer V excitatory neuron	0
0	0	AACAACCAGACAAGCC-1	Layer IV excitatory neuron	4
0	0	AACAACCAGACATAAC-1	Astrocytes	6
0	0	AACAACCAGACTACGG-1	Oligodendrocytes	9
0	0	AACAACCAGAGAATCT-1	Layer V excitatory neuron	0
0	0	AACAACCAGAGCTGAC-1	Oligodendrocytes	2
0	0	AACAACCAGATGAACT-1	Oligodendrocyte precursor cells	12
0	0	AACAACCAGCGACCCT-1	Oligodendrocytes	9
0	0	AACAACCAGTGAGCCA-1	Layer IV excitatory neuron	4
0	0	AACAACCAGTTAACAG-1	Layer IV excitatory neuron	4
0	0	AACAACCCACATTGTG-1	Layer IV excitatory neuron	4
0	0	AACAACCCAGAACTTC-1	Mature excitatory neuron	3
0	0	AACAACCCAGCGTATT-1	Layer V excitatory neuron	0
0	0.999432	AACAACCCAGCTTCGG-1	Mature excitatory neuron	13
0	0	AACAACCCATCCGGCA-1	GABAergic neurons	10
0	0	AACAACCGTAATACCC-1	Oligodendrocytes	2
0	0	AACAACCGTCAAATCC-1	Layer II/III excitatory neuron	1
0	0	AACAACCGTCATGCAT-1	Layer II/III excitatory neuron	1
0	0	AACAACCGTCCACTTC-1	Microglial cells	11
0	0	AACAACCGTCGAAACG-1	Layer IV excitatory neuron	4
0	0	AACAACCGTGAGAGGG-1	Oligodendrocytes	2
0	0	AACAACCGTGATTAGA-1	Layer IV excitatory neuron	4
0	0	AACAACCGTGCGAACA-1	Layer V excitatory neuron	0
0	2.55595	AACAACCGTGGCATCC-1	Astrocytes	6
0	1.08468	AACAACCGTGTTGCCG-1	Astrocytes	5
0	0	AACAACCTCAAACTGC-1	Neuroblasts	8
0	0	AACAACCTCAATCAGC-1	Layer IV excitatory neuron	4
0	0	AACAACCTCAATCTCT-1	Layer II/III excitatory neuron	1
0	0	AACAACCTCATGCCAA-1	Layer II/III excitatory neuron	1
0	0	AACAACCTCCAGGACC-1	Astrocytes	6
0	0	AACAACCTCTCGTCGT-1	Endothelial cells	19
0	0	AACAACCTCTGGGCGT-1	Layer V excitatory neuron	0
0	0	AACAACCTCTGGGTCG-1	Layer II/III excitatory neuron	1
0	0	AACAACCTCTTCTTCC-1	GABAergic neurons	10
0	0	AACAACCTCTTGAACG-1	Mature excitatory neuron	3
0	0	AACAAGAAGAACTCCT-1	Astrocytes	5
0	0	AACAAGAAGAGATTCA-1	Layer II/III excitatory neuron	1
0	0	AACAAGAAGCGCTGAA-1	Layer II/III excitatory neuron	1
0	0	AACAAGAAGTAAAGCT-1	GABAergic neurons	7
0	0	AACAAGAAGTGAACAT-1	Astrocytes	6
0	0	AACAAGAAGTGTTGTC-1	Layer V excitatory neuron	0
0	0	AACAAGACAAACACCT-1	Microglial cells	11
0	0	AACAAGACAACGGGTA-1	Layer V excitatory neuron	0
0	0	AACAAGACAAGTGGGT-1	Neuroblasts	8
0	3.03505	AACAAGACAAGTTTGC-1	Astrocytes	5
0	2.14228	AACAAGACAATGCAGG-1	Astrocytes	6
0	0	AACAAGACACAGAGCA-1	Oligodendrocytes	17
0	0	AACAAGACAGTAGAGC-1	Mature excitatory neuron	3
0	0	AACAAGACATACTGTG-1	Mature excitatory neuron	3
0	0	AACAAGAGTAACACGG-1	Oligodendrocyte precursor cells	12
0	0	AACAAGAGTATATGGA-1	Mature excitatory neuron	3
0	0	AACAAGAGTCACTGAT-1	Mature excitatory neuron	3
0	0	AACAAGAGTCATAGTC-1	Microglial cells	11
0	0	AACAAGAGTTCCTACC-1	Endothelial cells	19
0	0	AACAAGAGTTTGCAGT-1	Astrocytes	5
0	0	AACAAGATCCAATCTT-1	Layer IV excitatory neuron	4
0	1.36298	AACAAGATCCCTGTTG-1	Layer V excitatory neuron	0
0	0	AACAAGATCGACACCG-1	Mature excitatory neuron	3
0	0	AACAAGATCGACGACC-1	Layer II/III excitatory neuron	1
0	2.11604	AACAAGATCGCATTGA-1	GABAergic neurons	16
0	0	AACAAGATCGGAAGGT-1	Layer II/III excitatory neuron	1
0	0	AACACACAGAAGGGAT-1	Oligodendrocytes	2
0	0	AACACACAGATCCCAT-1	Mature excitatory neuron	3
0	0	AACACACAGCCATCCG-1	Oligodendrocytes	2
0	0	AACACACAGCTTCTAG-1	Layer II/III excitatory neuron	1
0	0	AACACACAGGACGCTA-1	Microglial cells	11
0	0	AACACACAGTAAACTG-1	Microglial cells	11
0	0	AACACACAGTCACAGG-1	Layer II/III excitatory neuron	1
0	0	AACACACAGTGTAGTA-1	Oligodendrocytes	2
0	2.00176	AACACACAGTTCGCAT-1	Astrocytes	6
0	0	AACACACCAAGCGCTC-1	Layer V excitatory neuron	0
0	0	AACACACCAATCCTTT-1	Layer V excitatory neuron	0
0	0	AACACACCACATGTTG-1	Mature excitatory neuron	18
0	0	AACACACCACCACATA-1	Layer II/III excitatory neuron	1
0	0	AACACACCACTGAATC-1	Oligodendrocytes	2
0	0	AACACACCACTTTAGG-1	Layer V excitatory neuron	0
0	0	AACACACCAGGTGGAT-1	Layer II/III excitatory neuron	1
0	0	AACACACCAGTAGAGC-1	Mature excitatory neuron	3
0	1.40465	AACACACCATCGATGT-1	Astrocytes	6
0	0	AACACACGTCGCGTTG-1	Layer V excitatory neuron	0
0	0	AACACACGTGAATTGA-1	Oligodendrocyte precursor cells	12
0	0	AACACACGTGACTCTA-1	Mature excitatory neuron	3
0	0	AACACACGTGAGATAT-1	Mature excitatory neuron	18
0	0	AACACACGTTAGGCCC-1	Layer IV excitatory neuron	4
0	0	AACACACGTTGCTCGG-1	Oligodendrocytes	2
0	2.18453	AACACACTCAGTCATG-1	Oligodendrocytes	2
0.933521	0	AACACACTCATTCGTT-1	Layer IV excitatory neuron	4
0	0	AACACACTCCTGATAG-1	Layer V excitatory neuron	0
0	2.05092	AACACACTCGAGCACC-1	Oligodendrocytes	2
0	0	AACACACTCGGATACT-1	Layer V excitatory neuron	0
0	0	AACACACTCGGATTAC-1	Microglial cells	11
0	0	AACACACTCGTTGTAG-1	Mature excitatory neuron	3
0	0	AACACACTCTCCATAT-1	Oligodendrocytes	2
0	0	AACACACTCTCTCAAT-1	Oligodendrocytes	17
0	0	AACACACTCTGGGCCA-1	GABAergic neurons	16
0	0	AACAGGGAGAAGCGAA-1	Layer V excitatory neuron	0
0	0	AACAGGGAGACCTCAT-1	Layer V excitatory neuron	0
0	0	AACAGGGAGAGTCTGG-1	Astrocytes	5
0	0	AACAGGGAGATTAGTG-1	GABAergic neurons	7
0	0	AACAGGGAGCAACTCT-1	Layer V excitatory neuron	0
0	0	AACAGGGAGCCGAACA-1	Oligodendrocytes	2
0	0	AACAGGGAGCCGTTGC-1	Neuroblasts	8
0	0	AACAGGGAGGGTTTCT-1	Astrocytes	5
0	2.5179	AACAGGGAGGTCTGGA-1	Endothelial cells	15
0	0	AACAGGGAGTACTGTC-1	Microglial cells	11
0	0	AACAGGGAGTCGCCCA-1	Mature excitatory neuron	3
0	1.9401	AACAGGGCAACGTTAC-1	Oligodendrocytes	9
0	1.3529	AACAGGGCAAGGGCAT-1	GABAergic neurons	10
0	0	AACAGGGCACTCCCTA-1	Tanycytes	23
0	0	AACAGGGCATGAAAGT-1	GABAergic neurons	7
0	1.31045	AACAGGGGTACCTAAC-1	Layer IV excitatory neuron	4
0	0	AACAGGGGTAGGCAGT-1	Layer V excitatory neuron	0
0	0	AACAGGGGTAGTAAGT-1	Mature excitatory neuron	3
0	0	AACAGGGGTCGCTCGA-1	Layer II/III excitatory neuron	1
0	0	AACAGGGGTGCAGGAT-1	Layer V excitatory neuron	0
0	0	AACAGGGGTGCATGAG-1	Mature excitatory neuron	3
0	0	AACAGGGGTGGGAGAG-1	GABAergic neurons	10
0	1.16824	AACAGGGGTTACGGAG-1	GABAergic neurons	10
0	0	AACAGGGGTTCGGCCA-1	Layer V excitatory neuron	0
0	0	AACAGGGGTTCGTACA-1	Oligodendrocytes	21
0	0	AACAGGGGTTGCTGAT-1	Mature excitatory neuron	3
0	0	AACAGGGTCAACGAGG-1	Endothelial cells	19
0	0	AACAGGGTCCGTAATG-1	GABAergic neurons	10
0	0	AACAGGGTCGAACCAT-1	Layer II/III excitatory neuron	1
0	0	AACAGGGTCTATCGCC-1	Mature excitatory neuron	3
0	0	AACAGGGTCTGCGAGC-1	Mature excitatory neuron	3
0	0	AACAGGGTCTGTCGCT-1	Oligodendrocytes	21
0	0	AACCAACAGACAGTCG-1	Layer V excitatory neuron	0
0	0	AACCAACAGACCAAAT-1	Endothelial cells	15
0	0	AACCAACAGAGCACTG-1	Layer V excitatory neuron	0
0	0	AACCAACAGCACTAGG-1	Mature excitatory neuron	3
0	2.24332	AACCAACAGGAAGTCC-1	Astrocytes	5
0	0	AACCAACAGGCACAAC-1	Mature excitatory neuron	3
0	0	AACCAACAGTGGCAGT-1	Layer II/III excitatory neuron	1
0	0	AACCAACAGTTAACAG-1	Layer V excitatory neuron	0
0	0	AACCAACAGTTCATGC-1	Oligodendrocytes	17
0	0	AACCAACCAAATACGA-1	Oligodendrocytes	2
0	0	AACCAACCAAGTCGTT-1	Neuroblasts	8
0	1.27647	AACCAACCACCCTAGG-1	GABAergic neurons	10
0	0	AACCAACCACGGGTAA-1	Layer II/III excitatory neuron	1
0	1.80141	AACCAACCACTGCGTG-1	Astrocytes	6
0	0	AACCAACCAGGCAATG-1	GABAergic neurons	16
0	0	AACCAACCATACCAGT-1	Oligodendrocytes	2
0	0.849973	AACCAACCATCAACCA-1	GABAergic neurons	10
0	0	AACCAACCATCCGGTG-1	Layer II/III excitatory neuron	1
0	0	AACCAACCATCTCGTC-1	Layer IV excitatory neuron	4
0	0.676189	AACCAACCATCTTAGG-1	GABAergic neurons	16
0	0	AACCAACCATGTAACC-1	Layer V excitatory neuron	0
0	0	AACCAACGTACGCGTC-1	Layer IV excitatory neuron	4
0	2.04037	AACCAACGTATTAAGG-1	Oligodendrocyte precursor cells	12
0	0	AACCAACGTCAGGTAG-1	Layer II/III excitatory neuron	1
0	0	AACCAACGTCATCCGG-1	Layer IV excitatory neuron	4
0	0	AACCAACGTGCCGGTT-1	Layer IV excitatory neuron	4
0	0.6449	AACCAACGTGGACAGT-1	Astrocytes	5
0	0	AACCAACGTGTATTCG-1	Layer V excitatory neuron	0
0	0	AACCAACGTTAAGACA-1	Layer V excitatory neuron	0
0	0	AACCAACTCACGATAC-1	Mature excitatory neuron	18
0	0	AACCAACTCCACTGGG-1	Oligodendrocytes	9
0	0	AACCAACTCCCTCATG-1	Mature excitatory neuron	3
0	0	AACCAACTCTGCTTTA-1	Microglial cells	11
0	1.41636	AACCACAAGAGAGTTT-1	GABAergic neurons	10
0	1.79594	AACCACAAGCGAGTCA-1	GABAergic neurons	7
0	1.73224	AACCACAAGCTGAGCA-1	Mature excitatory neuron	18
0	0	AACCACAAGGAAACGA-1	Layer V excitatory neuron	0
0	1.86333	AACCACAAGTCACGCC-1	GABAergic neurons	14
0	0	AACCACAAGTCTGGTT-1	Oligodendrocyte precursor cells	12
0	0	AACCACAAGTTAACAG-1	Astrocytes	6
0	0	AACCACACACTCTAGA-1	Neuroblasts	8
0	0	AACCACACAGGCGAAT-1	Layer V excitatory neuron	0
0	0	AACCACACATCAACCA-1	GABAergic neurons	7
0	0	AACCACACATGAGAAT-1	Layer V excitatory neuron	0
0	0	AACCACAGTACGCTTA-1	Mature excitatory neuron	3
0	0	AACCACAGTACTAGCT-1	Astrocytes	5
0	0	AACCACAGTAGCGTCC-1	Layer IV excitatory neuron	4
0	0	AACCACAGTCAACCTA-1	Astrocytes	6
0	0	AACCACAGTGACAGCA-1	Neuroblasts	8
0	0	AACCACAGTGGCTCTG-1	Layer IV excitatory neuron	4
0	0	AACCACAGTTCAAGGG-1	Endothelial cells	19
0	0	AACCACAGTTCCCACT-1	Oligodendrocytes	2
0	0	AACCACATCAGTGTGT-1	Oligodendrocytes	17
0	0	AACCACATCATCAGTG-1	Microglial cells	11
0	1.10627	AACCACATCCAGTACA-1	GABAergic neurons	10
0	1.89939	AACCACATCCAGTGTA-1	Astrocytes	6
0	0.800517	AACCACATCCTACAAG-1	Layer V excitatory neuron	0
0	0	AACCACATCGAACCTA-1	Neuroblasts	8
0	0	AACCACATCGTTACCC-1	Layer V excitatory neuron	0
0	1.95609	AACCACATCGTTGTGA-1	Layer V excitatory neuron	0
0	0	AACCACATCTACACAG-1	Endothelial cells	19
0	0	AACCACATCTACAGGT-1	Endothelial cells	15
0	0	AACCACATCTCATTAC-1	Layer II/III excitatory neuron	1
0	0	AACCACATCTCTGCTG-1	Astrocytes	6
0	0	AACCACATCTCTTGCG-1	Layer V excitatory neuron	0
0	0.932025	AACCACATCTTAGCTT-1	Layer IV excitatory neuron	4
0	0	AACCATGAGCCTTGAT-1	Layer IV excitatory neuron	4
0	0	AACCATGAGGCTTTCA-1	Layer V excitatory neuron	0
0	0	AACCATGAGGTCTACT-1	Layer II/III excitatory neuron	1
0	0	AACCATGCAACCCTCT-1	Mature excitatory neuron	3
0	0	AACCATGCAAGCCATT-1	Oligodendrocytes	9
0	0	AACCATGCACAGAAGC-1	Layer V excitatory neuron	0
0	0	AACCATGCACGTACTA-1	Layer V excitatory neuron	0
0	0	AACCATGCACTACAGT-1	Astrocytes	5
0	0.912052	AACCATGCAGAAACCG-1	Layer V excitatory neuron	0
0	0	AACCATGCAGCAGAAC-1	Neuroblasts	8
0	1.54341	AACCATGCAGCTCCTT-1	Microglial cells	11
0	0	AACCATGCATCCTTGC-1	Oligodendrocytes	9
0	0	AACCATGGTAACTTCG-1	Layer II/III excitatory neuron	1
0	0	AACCATGGTAGAGTTA-1	Mature excitatory neuron	3
0	0	AACCATGGTCACTCAA-1	Microglial cells	11
0	0	AACCATGGTGCAATGG-1	Layer II/III excitatory neuron	1
0	0	AACCATGGTGCCGAAA-1	GABAergic neurons	7
0	0	AACCATGGTGCCTGAC-1	Layer V excitatory neuron	0
0	0	AACCATGGTTATCCAG-1	Oligodendrocytes	2
0	0	AACCATGGTTCCGGTG-1	Oligodendrocyte precursor cells	12
0	1.68166	AACCATGGTTCTCGCT-1	Endothelial cells	19
0	0	AACCATGGTTGTGCAT-1	Oligodendrocytes	2
0	0	AACCATGTCAAGAGTA-1	GABAergic neurons	14
0	0	AACCATGTCAGGAACG-1	Layer IV excitatory neuron	4
0	0	AACCATGTCATCGCAA-1	Mature excitatory neuron	18
0	2.04153	AACCATGTCGCCTCTA-1	Astrocytes	6
0	1.53137	AACCATGTCGGAATGG-1	Layer II/III excitatory neuron	1
0	0	AACCATGTCGTGGCTG-1	Layer II/III excitatory neuron	1
0	0	AACCATGTCGTTCCTG-1	Layer V excitatory neuron	0
0	0	AACCATGTCTAGTTCT-1	Layer V excitatory neuron	0
0	0	AACCCAAAGACGAAGA-1	Layer IV excitatory neuron	4
0	0	AACCCAAAGCACCCAC-1	Layer II/III excitatory neuron	1
0	2.33489	AACCCAAAGCAGTCTT-1	Oligodendrocytes	2
0	2.3651	AACCCAAAGCATGATA-1	GABAergic neurons	14
0	0	AACCCAAAGGAACGAA-1	Layer V excitatory neuron	0
0	0	AACCCAAAGGTGATCG-1	Astrocytes	6
0	0	AACCCAAAGGTTGTTC-1	Mature excitatory neuron	3
0	0	AACCCAAAGTTCCATG-1	Oligodendrocytes	2
0	0	AACCCAACAACGCATT-1	Astrocytes	6
0	0	AACCCAACAAGCGAAC-1	Astrocytes	6
0	0	AACCCAACAAGGAGTC-1	GABAergic neurons	10
0	0	AACCCAACAGACAAGC-1	Oligodendrocytes	2
0	0	AACCCAACAGATTAAG-1	Layer II/III excitatory neuron	1
0	0	AACCCAACAGGAGGTT-1	Oligodendrocytes	2
0	0	AACCCAACAGGGATAC-1	Layer V excitatory neuron	0
0	0	AACCCAACATACCACA-1	Layer II/III excitatory neuron	1
0	0	AACCCAACATGACAAA-1	Mature excitatory neuron	18
0	0	AACCCAACATGGAGAC-1	Layer IV excitatory neuron	4
0	0	AACCCAACATGGATCT-1	Layer IV excitatory neuron	4
0	0	AACCCAAGTAGCGTTT-1	Layer V excitatory neuron	0
0	0	AACCCAAGTAGGTGCA-1	Layer V excitatory neuron	0
0	0	AACCCAAGTATCAAGA-1	Oligodendrocyte precursor cells	12
0	0	AACCCAAGTCCACTTC-1	Layer II/III excitatory neuron	1
0	1.981	AACCCAAGTCGGCCTA-1	Astrocytes	6
0	0	AACCCAAGTCTGCGCA-1	Layer IV excitatory neuron	4
0	0.823422	AACCCAAGTGGATGAC-1	Mature excitatory neuron	3
0	0	AACCCAATCCTACACC-1	Microglial cells	11
0	0	AACCCAATCGTCAAAC-1	Astrocytes	5
0.447135	0	AACCCAATCTAAGCCA-1	Astrocytes	5
0	0	AACCTGAAGAGTCCGA-1	Layer V excitatory neuron	0
0	0	AACCTGAAGCGCATCC-1	Astrocytes	6
0	0	AACCTGAAGGAACGAA-1	Layer II/III excitatory neuron	1
0	0	AACCTGAAGGAACGTC-1	Layer II/III excitatory neuron	1
0	0	AACCTGAAGGGAGTGG-1	Mature excitatory neuron	3
0	0	AACCTGAAGTCTCTGA-1	GABAergic neurons	10
0	0	AACCTGACAATAGAGT-1	Layer II/III excitatory neuron	1
0	0	AACCTGACAATTGCTG-1	Oligodendrocyte precursor cells	12
0	0	AACCTGACAGAGGGTT-1	Oligodendrocytes	17
0	0	AACCTGACAGGTTCCG-1	Layer II/III excitatory neuron	1
0	0	AACCTGACAGTATGAA-1	Astrocytes	5
0	0	AACCTGACAGTCTGGC-1	Microglial cells	11
0	0	AACCTGAGTACAAGCG-1	Oligodendrocytes	17
0	0	AACCTGAGTACAGGTG-1	Oligodendrocytes	2
0	0	AACCTGAGTCACAATC-1	Layer V excitatory neuron	0
0	0	AACCTGAGTCCTACAA-1	Layer IV excitatory neuron	4
0	0	AACCTGAGTCGATTCA-1	Endothelial cells	15
0	2.86854	AACCTGAGTGTGGACA-1	Oligodendrocyte precursor cells	12
0	2.20293	AACCTGAGTTGCTCCT-1	Astrocytes	6
0	0	AACCTGAGTTGGGCCT-1	Layer II/III excitatory neuron	1
0	0	AACCTGATCACAGTGT-1	Layer II/III excitatory neuron	1
0	0	AACCTGATCCATACTT-1	GABAergic neurons	16
0	0	AACCTGATCCCGAGAC-1	Microglial cells	11
0	1.67001	AACCTGATCCCGAGGT-1	Oligodendrocyte precursor cells	12
0	0	AACCTGATCCGGACGT-1	Layer IV excitatory neuron	4
0	2.06102	AACCTGATCCTCACTG-1	Microglial cells	11
0	0	AACCTGATCGACGCTG-1	Oligodendrocytes	2
0	0	AACCTGATCGAGTGAG-1	Endothelial cells	15
0	0	AACCTGATCGTGGGTC-1	Layer V excitatory neuron	0
0	0	AACCTGATCGTTCGCT-1	GABAergic neurons	7
0	0	AACCTGATCTAGTTCT-1	Layer IV excitatory neuron	4
0	0	AACCTGATCTCCGCAT-1	Layer II/III excitatory neuron	1
0	0	AACCTTTAGAACAGGA-1	Mature excitatory neuron	3
0	0	AACCTTTAGAAGCTCG-1	Oligodendrocytes	2
0	0	AACCTTTAGACATGCG-1	Oligodendrocytes	17
0	0	AACCTTTAGCACTCGC-1	Astrocytes	20
0	0	AACCTTTAGCAGAAAG-1	Microglial cells	11
0	0	AACCTTTAGCCTCAAT-1	Layer II/III excitatory neuron	1
0	0	AACCTTTAGCCTCAGC-1	Astrocytes	5
0	0	AACCTTTAGCGGTATG-1	Oligodendrocytes	2
0	0	AACCTTTAGCTAGATA-1	Oligodendrocytes	2
0	0	AACCTTTAGCTGTTCA-1	Mature excitatory neuron	3
0	0	AACCTTTAGTCGTCTA-1	GABAergic neurons	14
0	0	AACCTTTAGTGCTACT-1	Mature excitatory neuron	3
0	0	AACCTTTAGTGTACCT-1	Mature excitatory neuron	3
0	0	AACCTTTCAAACACGG-1	GABAergic neurons	7
0	0	AACCTTTCAAAGGCTG-1	Astrocytes	5
0	0	AACCTTTCAACTTGCA-1	GABAergic neurons	14
0	0	AACCTTTCACTACGGC-1	Mature excitatory neuron	3
0	0	AACCTTTCAGAGGAAA-1	Microglial cells	11
0	0	AACCTTTCAGGAATCG-1	Layer V excitatory neuron	0
0	0	AACCTTTCATCTATCT-1	Layer II/III excitatory neuron	1
0	0	AACCTTTGTCTAGTGT-1	Layer V excitatory neuron	0
0	0	AACCTTTTCATCGACA-1	Neuroblasts	8
0	0	AACCTTTTCCACCCTA-1	Layer II/III excitatory neuron	1
0	0	AACCTTTTCCAGTGCG-1	GABAergic neurons	10
0	2.11681	AACCTTTTCCCGAGGT-1	Astrocytes	6
0	0	AACCTTTTCGAAGGAC-1	Layer II/III excitatory neuron	1
0	0	AACCTTTTCGTGAGAG-1	Oligodendrocytes	2
0	0	AACCTTTTCTATTGTC-1	Oligodendrocytes	9
0	0	AACCTTTTCTGCGGAC-1	Neuroblasts	8
0	0	AACGAAAAGACGCAGT-1	Layer V excitatory neuron	0
0	0	AACGAAAAGAGGTTTA-1	Oligodendrocytes	2
0	0	AACGAAAAGCCAGAGT-1	Layer IV excitatory neuron	4
0	0	AACGAAAAGCCATTCA-1	Oligodendrocytes	2
0	0	AACGAAAAGGCTAACG-1	Endothelial cells	15
0	0	AACGAAAAGTAAACAC-1	Astrocytes	20
0	0	AACGAAACACCAGTAT-1	Astrocytes	6
0	0	AACGAAACACCCTAAA-1	Tanycytes	23
0	0.962658	AACGAAACACCGCTAG-1	Layer II/III excitatory neuron	1
0	0	AACGAAACACGTCATA-1	Layer V excitatory neuron	0
0	0	AACGAAACAGCTCTGG-1	Layer V excitatory neuron	0
0	0	AACGAAACAGCTGTCG-1	Mature excitatory neuron	3
0	0	AACGAAACAGGTCTCG-1	Layer II/III excitatory neuron	1
0	0	AACGAAACATAATCGC-1	Oligodendrocytes	2
0	1.54486	AACGAAACATTGCTGA-1	Oligodendrocyte precursor cells	12
0	0	AACGAAAGTAACACCT-1	Mature excitatory neuron	3
0	0	AACGAAAGTAACCCGC-1	Layer V excitatory neuron	0
0	0.968093	AACGAAAGTAGGACCA-1	GABAergic neurons	10
0	0	AACGAAAGTGCATGTT-1	Oligodendrocytes	2
0	0	AACGAAAGTGTTACAC-1	Layer V excitatory neuron	0
0	0	AACGAAATCACCTGGG-1	Endothelial cells	15
0	2.33153	AACGAAATCAGAGTTC-1	GABAergic neurons	16
0	0	AACGAAATCAGTGATC-1	Microglial cells	11
0	0	AACGAAATCGTGTCAA-1	Layer V excitatory neuron	0
0	0	AACGAAATCTCTCGAC-1	Microglial cells	11
0	0	AACGAAATCTGAGCAT-1	Layer V excitatory neuron	0
0	0	AACGGGAAGAAGGCTC-1	Microglial cells	11
0	1.12601	AACGGGAAGACTACGG-1	Layer V excitatory neuron	0
0	2.09339	AACGGGAAGACTTAAG-1	Astrocytes	6
0	0.837588	AACGGGAAGATGCTAA-1	GABAergic neurons	16
0	0	AACGGGAAGCATAGGC-1	Microglial cells	11
0	0	AACGGGAAGCGTCAAG-1	Mature excitatory neuron	3
0	0	AACGGGAAGCTAAACA-1	Layer V excitatory neuron	0
0	2.06643	AACGGGAAGCTACTGT-1	GABAergic neurons	7
0	0	AACGGGAAGTAGCAAT-1	Oligodendrocytes	2
0	0	AACGGGAAGTGTTGAA-1	Layer II/III excitatory neuron	1
0	0	AACGGGAAGTTACGTC-1	Layer V excitatory neuron	0
0	1.38077	AACGGGACAACACGAG-1	GABAergic neurons	7
0	0	AACGGGACAAGCACAG-1	Layer IV excitatory neuron	4
0	2.91903	AACGGGACAAGTGTCT-1	GABAergic neurons	7
0	0	AACGGGACAATTGTGC-1	GABAergic neurons	14
0	0	AACGGGACACCCTGTT-1	Oligodendrocytes	9
0	0	AACGGGACACGTACAT-1	Microglial cells	11
0	0	AACGGGACAGGAGACT-1	Oligodendrocyte precursor cells	12
0	1.65255	AACGGGACAGTTCCAA-1	Layer IV excitatory neuron	4
0	0	AACGGGACATACGCAT-1	Oligodendrocytes	2
0	0	AACGGGACATCACGGC-1	Neuroblasts	8
0	0	AACGGGACATGTCAGT-1	Neuroblasts	8
0	0	AACGGGAGTACATACC-1	Astrocytes	24
0	1.83557	AACGGGAGTAGGCTCC-1	GABAergic neurons	10
0	1.63687	AACGGGAGTGCAATAA-1	GABAergic neurons	14
0	0	AACGGGAGTGCCGTAC-1	Oligodendrocytes	2
0	1.35375	AACGGGATCATACAGC-1	GABAergic neurons	10
0	0	AACGGGATCCAGTGTA-1	Neuroblasts	8
0	0	AACGGGATCCTACTGC-1	Astrocytes	6
0	0	AACGGGATCCTCGATC-1	Layer V excitatory neuron	0
0	0	AACGGGATCGATAACC-1	Neuroblasts	8
0	0	AACGGGATCGCAGTTA-1	Endothelial cells	19
0	0	AACGGGATCTGCTAGA-1	Layer V excitatory neuron	0
0	0	AACGGGATCTGGCTGG-1	Layer IV excitatory neuron	4
0	0	AACGGGATCTTCTGGC-1	Layer V excitatory neuron	0
0	1.27406	AACGTCAAGACTACCT-1	Layer II/III excitatory neuron	1
0	0	AACGTCAAGCCGAATG-1	Astrocytes	5
0	0	AACGTCAAGCCGTTGC-1	Oligodendrocytes	2
0	0	AACGTCAAGCGACCCT-1	Layer V excitatory neuron	0
0	0	AACGTCAAGCGCCTTG-1	Oligodendrocytes	2
0	0	AACGTCAAGCTGAAGC-1	Neuroblasts	8
0	0	AACGTCAAGGTTGGTG-1	Layer IV excitatory neuron	4
0	0	AACGTCAAGTTGGACG-1	Layer V excitatory neuron	0
0	0	AACGTCACAAACGGCA-1	Layer V excitatory neuron	0
0	0	AACGTCACAAATACAG-1	Layer II/III excitatory neuron	1
0	0	AACGTCACAAGCGATG-1	Astrocytes	6
0	0	AACGTCACAATAGTGA-1	Layer V excitatory neuron	0
0	1.61136	AACGTCACACATGACT-1	Layer IV excitatory neuron	4
0	1.74383	AACGTCACACCGTACG-1	Oligodendrocytes	9
0	0	AACGTCACACGCTATA-1	Oligodendrocyte precursor cells	12
0	2.22471	AACGTCACAGCATTGT-1	Microglial cells	11
0	0	AACGTCACAGGTTACT-1	Endothelial cells	15
0	0	AACGTCACATCTGCGG-1	Oligodendrocyte precursor cells	12
0	0	AACGTCACATGAGATA-1	Oligodendrocytes	2
0	0	AACGTCAGTAACGATA-1	Oligodendrocyte precursor cells	12
0	0	AACGTCAGTATTGGCT-1	GABAergic neurons	7
0	1.24303	AACGTCAGTCACTACA-1	Layer II/III excitatory neuron	1
0.697931	0	AACGTCAGTCATGGCC-1	Layer II/III excitatory neuron	1
0	0	AACGTCAGTCATTCCC-1	Tanycytes	23
0	0	AACGTCAGTCGCACGT-1	GABAergic neurons	7
0	0	AACGTCAGTCGCATTA-1	Layer V excitatory neuron	0
0	0	AACGTCAGTGCATCTA-1	Neuroblasts	8
0	1.34739	AACGTCAGTGCATGTT-1	Layer II/III excitatory neuron	1
0	0	AACGTCAGTGCCTACG-1	Oligodendrocytes	9
0	0.817867	AACGTCAGTTCTAACG-1	GABAergic neurons	7
0	0	AACGTCAGTTGCCGAC-1	Oligodendrocyte precursor cells	12
0	0	AACGTCATCAAATGCC-1	Layer V excitatory neuron	0
0	0	AACGTCATCACCCTCA-1	Layer II/III excitatory neuron	1
0	0	AACGTCATCAGGAACG-1	Oligodendrocyte precursor cells	12
0	2.13271	AACGTCATCCAACCGG-1	Neuroblasts	8
0	0	AACGTCATCCGCACGA-1	GABAergic neurons	16
0	0	AACGTCATCGAACACT-1	Layer II/III excitatory neuron	1
0	0	AACGTCATCGTTAGAC-1	Mature excitatory neuron	3
0	0	AACTTCTAGAGAGTTT-1	Oligodendrocytes	17
0	1.4283	AACTTCTAGAGCCGTA-1	GABAergic neurons	10
1.10641	0	AACTTCTAGCTAAATG-1	GABAergic neurons	7
0	0.984175	AACTTCTAGTTGAAGT-1	Astrocytes	22
0	0	AACTTCTAGTTGTAGA-1	Microglial cells	11
0	0	AACTTCTCAGCAGTAG-1	Layer IV excitatory neuron	4
0	0	AACTTCTCAGCCGGTT-1	GABAergic neurons	14
0	0.694249	AACTTCTCAGTTACCA-1	Layer V excitatory neuron	0
0	0	AACTTCTCATTCTTCA-1	Mature excitatory neuron	3
0	0	AACTTCTGTAACGGTG-1	Neuroblasts	8
0	0	AACTTCTGTAAGTTGA-1	Layer IV excitatory neuron	4
0	1.12222	AACTTCTGTACCCAGC-1	GABAergic neurons	10
0	1.70908	AACTTCTGTAGTACGG-1	GABAergic neurons	7
0	0	AACTTCTGTGCTTCAA-1	Oligodendrocytes	2
0	0	AACTTCTGTGTTTACG-1	Mature excitatory neuron	3
0	0	AACTTCTGTTCCAGGC-1	Oligodendrocytes	2
0	0	AACTTCTGTTGCTCAA-1	Neuroblasts	8
0	1.63388	AACTTCTGTTTCACAG-1	Astrocytes	6
0	0	AACTTCTTCAACTGGT-1	Layer IV excitatory neuron	4
0	0	AACTTCTTCACTACGA-1	Layer IV excitatory neuron	4
0	0	AACTTCTTCAGCGCGT-1	Mature excitatory neuron	3
0	0	AACTTCTTCCAAGCTA-1	Layer IV excitatory neuron	4
0	0	AACTTCTTCCACGTGG-1	Mature excitatory neuron	3
0	0	AACTTCTTCCTCTCGA-1	Layer II/III excitatory neuron	1
0	1.52628	AACTTCTTCGACCCAG-1	GABAergic neurons	16
0	0	AACTTCTTCGCACTCT-1	Layer II/III excitatory neuron	1
0	0	AACTTCTTCTGAATGC-1	Layer IV excitatory neuron	4
0	1.44839	AAGAACAAGAACGTGC-1	Layer IV excitatory neuron	4
0	0	AAGAACAAGGTGATAT-1	Oligodendrocytes	17
0	0	AAGAACAAGGTGCCTC-1	Layer II/III excitatory neuron	1
0	0	AAGAACAAGGTTACAA-1	Mature excitatory neuron	13
0	0	AAGAACAAGTAATCCC-1	Oligodendrocytes	9
0	1.37412	AAGAACAAGTCACACT-1	Astrocytes	20
0	0	AAGAACAAGTTACGGG-1	Oligodendrocytes	2
0	0	AAGAACAAGTTGTAGA-1	Oligodendrocytes	2
0	2.15431	AAGAACACAACAAGAT-1	Oligodendrocytes	9
0	2.40796	AAGAACACAAGACTGG-1	Oligodendrocytes	2
0	1.77732	AAGAACACAATAGTGA-1	Endothelial cells	15
0	0	AAGAACACACAGTGTT-1	Layer IV excitatory neuron	4
0	0	AAGAACACACGCGCAT-1	Oligodendrocytes	2
0	0	AAGAACACACTAGGTT-1	Endothelial cells	19
0	1.11343	AAGAACACATCTCATT-1	GABAergic neurons	7
0	1.70116	AAGAACACATGACTTG-1	Mature excitatory neuron	3
0	0	AAGAACAGTAGGTGCA-1	Oligodendrocytes	2
0	0	AAGAACAGTATATGGA-1	Layer IV excitatory neuron	4
0	1.83868	AAGAACAGTCCACGCA-1	Astrocytes	6
0	0	AAGAACAGTGCAGGAT-1	Oligodendrocytes	9
0	0.863783	AAGAACAGTTACAGCT-1	Layer V excitatory neuron	0
0	0	AAGAACAGTTCCTAAG-1	Astrocytes	24
0	0	AAGAACAGTTGACTGT-1	Endothelial cells	19
0	0	AAGAACAGTTTCGTAG-1	Oligodendrocytes	2
0	2.03746	AAGAACATCCAAATGC-1	Astrocytes	6
0	0	AAGAACATCCATAGAC-1	Layer II/III excitatory neuron	1
0	1.02177	AAGAACATCCCAACTC-1	GABAergic neurons	16
0	0	AAGAACATCGTAACTG-1	Oligodendrocytes	2
0	0	AAGAACATCTCTTAAC-1	Astrocytes	6
0	0	AAGACAAAGACTTCCA-1	Astrocytes	5
0	0	AAGACAAAGATCACCT-1	Layer IV excitatory neuron	4
0	0	AAGACAAAGGAGTATT-1	Neuroblasts	8
0	0	AAGACAAAGGGTCACA-1	Layer IV excitatory neuron	4
0	0	AAGACAAAGTCATTGC-1	Layer IV excitatory neuron	4
0	0	AAGACAAAGTCTCCTC-1	Neuroblasts	8
0	0	AAGACAAAGTGCCCGT-1	Mature excitatory neuron	18
0	0	AAGACAACAACGCCCA-1	Layer II/III excitatory neuron	1
0	0	AAGACAACAATAAGGT-1	Layer II/III excitatory neuron	1
0	0	AAGACAACAATGCTCA-1	Astrocytes	6
0	0	AAGACAACAATGGCCC-1	Layer IV excitatory neuron	4
0	2.18313	AAGACAACACCGTGAC-1	Microglial cells	11
0	0	AAGACAACAGCAGAAC-1	Oligodendrocytes	2
0	0	AAGACAACAGCCCACA-1	Oligodendrocytes	9
0	0	AAGACAACAGTCCCGA-1	Endothelial cells	15
0	0	AAGACAAGTAACGATA-1	GABAergic neurons	10
0	0	AAGACAAGTACAGTAA-1	Astrocytes	6
0	0	AAGACAAGTCCCGTGA-1	Layer IV excitatory neuron	4
0	0	AAGACAAGTCCGGACT-1	Astrocytes	5
0	1.96501	AAGACAAGTGAGCGAT-1	Oligodendrocyte precursor cells	12
0	0	AAGACAAGTGCTCTCT-1	Neuroblasts	8
0	0	AAGACAAGTGCTGATT-1	Astrocytes	5
0	0	AAGACAAGTGTTTGCA-1	Oligodendrocytes	9
0	2.43412	AAGACAAGTTAACCTG-1	Endothelial cells	15
0	0	AAGACAAGTTATAGCC-1	Mature excitatory neuron	3
0	0	AAGACAATCAACCTCC-1	Layer V excitatory neuron	0
0	0.705886	AAGACAATCACTACTT-1	GABAergic neurons	14
0	0	AAGACAATCAGATGCT-1	Mature excitatory neuron	3
0	0	AAGACAATCAGGTAAA-1	Layer V excitatory neuron	0
0	0	AAGACAATCCGATCTC-1	Microglial cells	11
0	0	AAGACAATCGATCCCT-1	Layer V excitatory neuron	0
0	0	AAGACAATCGCTAGCG-1	Layer V excitatory neuron	0
0	1.75879	AAGACAATCGTGCTCT-1	GABAergic neurons	16
0	0	AAGACTCAGAAATTGC-1	Astrocytes	5
0	0	AAGACTCAGATGGGCT-1	Astrocytes	6
0	0	AAGACTCAGCATTGAA-1	Astrocytes	6
0	0	AAGACTCAGCTGACAG-1	Endothelial cells	19
0	1.07824	AAGACTCAGGCTTAAA-1	Astrocytes	5
0	0	AAGACTCAGTATCCTG-1	GABAergic neurons	14
0	0	AAGACTCCAATAACGA-1	Oligodendrocytes	2
0	0	AAGACTCCACCATTCC-1	Layer II/III excitatory neuron	1
0	1.09835	AAGACTCCACCTTCCA-1	GABAergic neurons	14
0	0	AAGACTCCACGGGCTT-1	Layer V excitatory neuron	0
0	0	AAGACTCCAGCAGATG-1	Oligodendrocytes	2
0	0	AAGACTCCAGGCGTTC-1	Layer II/III excitatory neuron	1
0	0	AAGACTCCAGTTGTTG-1	Astrocytes	20
0	1.67988	AAGACTCCATCGTTCC-1	Oligodendrocytes	9
0	0	AAGACTCCATGTAACC-1	Layer IV excitatory neuron	4
0	0	AAGACTCCATTCACCC-1	Mature excitatory neuron	18
0	0	AAGACTCGTAGACAGC-1	Layer IV excitatory neuron	4
0	0	AAGACTCGTCCTGGTG-1	Astrocytes	6
0	0	AAGACTCGTGACTGTT-1	Astrocytes	5
0	0	AAGACTCGTGGCCACT-1	Oligodendrocytes	2
0	0	AAGACTCTCATTCGGA-1	Layer II/III excitatory neuron	1
0	0	AAGACTCTCCATTGGA-1	Oligodendrocytes	2
0	0	AAGACTCTCCGGTAAT-1	Oligodendrocyte precursor cells	12
0	0	AAGACTCTCCTTATCA-1	Astrocytes	5
0	0	AAGACTCTCGAGCCAC-1	Mature excitatory neuron	3
0	1.49573	AAGACTCTCGCTGATA-1	Astrocytes	5
0	0	AAGACTCTCGTGCACG-1	Layer V excitatory neuron	0
0	0	AAGACTCTCGTGGCGT-1	Layer II/III excitatory neuron	1
0	0	AAGATAGAGATAGCTA-1	Layer II/III excitatory neuron	1
0	0	AAGATAGAGCACTCTA-1	Mature excitatory neuron	13
0	2.06582	AAGATAGAGGAATCGC-1	Astrocytes	20
0	0	AAGATAGAGGGAACAA-1	Layer V excitatory neuron	0
0	0	AAGATAGAGGGACTGT-1	GABAergic neurons	10
0	0	AAGATAGAGGGCAACT-1	Layer IV excitatory neuron	4
0	0	AAGATAGAGTATTGCC-1	Mature excitatory neuron	3
0	0	AAGATAGAGTCGGCCT-1	Layer V excitatory neuron	0
0	0	AAGATAGAGTGGTGGT-1	Astrocytes	6
0	0	AAGATAGCACAACGAG-1	Layer V excitatory neuron	0
0	0	AAGATAGCACCTGATA-1	Mature excitatory neuron	3
0	0	AAGATAGCAGCTCGGT-1	Layer II/III excitatory neuron	1
0	1.51013	AAGATAGCAGCTGCCA-1	GABAergic neurons	7
0	0	AAGATAGCAGGTTCAT-1	Layer V excitatory neuron	0
0	0	AAGATAGCAGTCGGAA-1	Mature excitatory neuron	3
0	0	AAGATAGGTACAGAAT-1	Oligodendrocytes	2
0	0	AAGATAGGTACCTATG-1	Mature excitatory neuron	3
0	0	AAGATAGGTCATAGTC-1	GABAergic neurons	14
0	2.09401	AAGATAGGTCTTACAG-1	Oligodendrocytes	2
0	0	AAGATAGGTCTTCGAA-1	Endothelial cells	15
0	1.3927	AAGATAGGTGCTCGTG-1	GABAergic neurons	7
0	0	AAGATAGGTTAGGCTT-1	GABAergic neurons	7
0	0	AAGATAGGTTATGTGC-1	Layer V excitatory neuron	0
0	0	AAGATAGTCAAGAATG-1	Mature excitatory neuron	3
0	0	AAGATAGTCACTTGGA-1	Mature excitatory neuron	18
0	0	AAGATAGTCCACTGGG-1	Layer V excitatory neuron	0
0	0	AAGATAGTCCATCACC-1	Layer V excitatory neuron	0
0	0	AAGATAGTCCGGTAGC-1	Endothelial cells	15
0	0	AAGATAGTCGCTAGCG-1	Layer V excitatory neuron	0
0	1.41801	AAGATAGTCTGCCTGT-1	GABAergic neurons	16
0	0	AAGATAGTCTGTCGCT-1	Layer V excitatory neuron	0
0	0	AAGATAGTCTTGCGCT-1	Neuroblasts	8
0	2.41954	AAGCATCAGAAATGGG-1	GABAergic neurons	7
0	1.4343	AAGCATCAGCCGATAG-1	GABAergic neurons	16
0	0	AAGCATCAGCCTGCCA-1	Mature excitatory neuron	18
0	1.02222	AAGCATCAGCGAGGAG-1	GABAergic neurons	7
0	0	AAGCATCAGCTGTCCG-1	Mature excitatory neuron	3
0	1.50221	AAGCATCAGGCTGGAT-1	GABAergic neurons	16
0	0	AAGCATCAGGGTGAGG-1	Oligodendrocytes	2
0	0	AAGCATCAGGTGGTTG-1	Neuroblasts	8
0	0	AAGCATCAGGTTCCGC-1	Mature excitatory neuron	3
0	1.81033	AAGCATCCACAGGATG-1	Astrocytes	6
0	0	AAGCATCCACGACGTC-1	Mature excitatory neuron	13
0	1.51538	AAGCATCCACTGCATA-1	GABAergic neurons	16
0	0	AAGCATCGTAACATGA-1	Mature excitatory neuron	18
0	0	AAGCATCGTAGCGCTC-1	Layer V excitatory neuron	0
0	0	AAGCATCGTCGAACGA-1	Layer II/III excitatory neuron	1
0	0	AAGCATCGTCTTCAAG-1	Layer II/III excitatory neuron	1
0	0	AAGCATCGTGGCACTC-1	Layer II/III excitatory neuron	1
0	1.82219	AAGCATCGTGTCATGT-1	GABAergic neurons	16
0	0	AAGCATCGTTAAACAG-1	Endothelial cells	15
0	0	AAGCATCGTTAAACCC-1	Neuroblasts	8
0	0	AAGCATCGTTCTAAGC-1	Mature excitatory neuron	3
1.71746	0	AAGCATCGTTGCAAGG-1	Mature excitatory neuron	3
0	0	AAGCATCTCAACTTTC-1	Mature excitatory neuron	3
0	0	AAGCATCTCTCCATAT-1	Layer IV excitatory neuron	4
0	0	AAGCATCTCTTAGCTT-1	Oligodendrocytes	21
0	0	AAGCCATAGACGCAGT-1	Layer II/III excitatory neuron	1
0	0	AAGCCATAGACTTCAC-1	Layer V excitatory neuron	0
0	0	AAGCCATAGAGTCACG-1	Oligodendrocytes	2
0	0	AAGCCATAGCATGGGT-1	Layer II/III excitatory neuron	1
0	0	AAGCCATAGCCTCTTC-1	Oligodendrocytes	2
0	0	AAGCCATAGCGGGTTA-1	Layer V excitatory neuron	0
0	0	AAGCCATAGCTAGTTC-1	Endothelial cells	15
0	2.24861	AAGCCATAGGTTCCAT-1	Astrocytes	5
0	0	AAGCCATAGTAGAATC-1	Layer V excitatory neuron	0
0	1.5622	AAGCCATAGTTGCATC-1	Endothelial cells	15
0	0	AAGCCATAGTTGGACG-1	Mature excitatory neuron	13
0	1.49636	AAGCCATCACCTGCGA-1	GABAergic neurons	14
0	2.48702	AAGCCATCACGCGCTA-1	Astrocytes	5
0	0	AAGCCATCACTTGAAC-1	Astrocytes	5
0	0	AAGCCATCAGAACGCA-1	Oligodendrocyte precursor cells	12
0	0	AAGCCATCAGAGAAAG-1	Mature excitatory neuron	18
0	0	AAGCCATCATACAGAA-1	Mature excitatory neuron	3
0	0	AAGCCATCATCTCAAG-1	Layer IV excitatory neuron	4
0	0	AAGCCATGTAAGCGGT-1	Neuroblasts	8
0	0	AAGCCATGTCAGCGTC-1	Layer IV excitatory neuron	4
0	0	AAGCCATGTCGCTTAA-1	Layer V excitatory neuron	0
0	0	AAGCCATGTCTAACGT-1	Oligodendrocyte precursor cells	12
0	1.42493	AAGCCATGTCTGATCA-1	Mature excitatory neuron	18
0	0	AAGCCATGTGGTCCCA-1	Endothelial cells	15
0	0	AAGCCATGTGTCCCTT-1	Oligodendrocytes	2
0	0	AAGCCATGTTGTGCAT-1	GABAergic neurons	7
0	0	AAGCCATTCAAACTGC-1	GABAergic neurons	14
0	0	AAGCCATTCACCGGGT-1	Oligodendrocyte precursor cells	12
0	0	AAGCCATTCCTTGGAA-1	Layer IV excitatory neuron	4
0	0	AAGCCATTCGCTGATA-1	Oligodendrocytes	9
0	0	AAGCCATTCGGTATGT-1	Layer IV excitatory neuron	4
0	0	AAGCCATTCGTTTACT-1	Oligodendrocyte precursor cells	12
0	0	AAGCCATTCTCATGCC-1	Layer II/III excitatory neuron	1
0	0	AAGCGAGAGACATAAC-1	Neuroblasts	8
0	0	AAGCGAGAGACCCTTA-1	Layer IV excitatory neuron	4
0	0	AAGCGAGAGACCTCCG-1	Mature excitatory neuron	3
0	1.29254	AAGCGAGAGCAGCCTC-1	Oligodendrocytes	17
0	0	AAGCGAGAGCGTCTGC-1	Astrocytes	5
0	0	AAGCGAGAGCTGCGAA-1	Layer IV excitatory neuron	4
0	2.52527	AAGCGAGAGCTTCATG-1	Oligodendrocyte precursor cells	12
0	0	AAGCGAGAGGACAAGA-1	Astrocytes	5
0	2.54452	AAGCGAGAGGAGGGTG-1	Oligodendrocytes	2
0	0	AAGCGAGAGGCACGAT-1	Oligodendrocytes	17
0	0	AAGCGAGAGGTAAGAG-1	Layer V excitatory neuron	0
0	2.76652	AAGCGAGAGGTAGCCA-1	Oligodendrocytes	2
0	0	AAGCGAGAGTGGATTA-1	Layer IV excitatory neuron	4
0	1.22542	AAGCGAGAGTTTAGGA-1	GABAergic neurons	7
0	0	AAGCGAGCAACACAAA-1	Layer II/III excitatory neuron	1
1.37368	0	AAGCGAGCAACTACGT-1	Layer IV excitatory neuron	4
0	2.3693	AAGCGAGCAATTGCAC-1	Astrocytes	5
0	0	AAGCGAGCAATTGTGC-1	GABAergic neurons	10
0	0	AAGCGAGCACGTAACT-1	Astrocytes	6
0	0	AAGCGAGGTACTGACT-1	GABAergic neurons	14
0	0	AAGCGAGGTATGGAGC-1	Layer V excitatory neuron	0
0	0	AAGCGAGGTCACCCTT-1	Astrocytes	5
0	0.937	AAGCGAGGTCACGTGC-1	GABAergic neurons	10
0	0	AAGCGAGGTGTGTCCG-1	Oligodendrocyte precursor cells	12
0	0	AAGCGAGTCAGCTTCC-1	GABAergic neurons	10
0	0	AAGCGAGTCCAACCGG-1	Oligodendrocytes	2
0	0	AAGCGAGTCCGCCTAT-1	Mature excitatory neuron	18
0	0	AAGCGAGTCCTACCAC-1	Layer IV excitatory neuron	4
0	0.811417	AAGCGTTAGCAGAAAG-1	GABAergic neurons	7
0	0	AAGCGTTAGCATTTGC-1	Oligodendrocytes	2
0	0	AAGCGTTAGCGATGGT-1	Endothelial cells	15
0	0.913569	AAGCGTTAGCGCCTCA-1	Layer V excitatory neuron	0
0	0	AAGCGTTAGGAACGCT-1	Layer II/III excitatory neuron	1
0	0	AAGCGTTAGGTTATAG-1	Oligodendrocytes	2
0	0	AAGCGTTAGTCACAGG-1	GABAergic neurons	14
0	1.65615	AAGCGTTAGTCATCCA-1	GABAergic neurons	7
0	0	AAGCGTTAGTGCCCGT-1	Oligodendrocytes	2
0	0	AAGCGTTCAAACTCTG-1	Layer V excitatory neuron	0
0	0	AAGCGTTCAACCGCCA-1	Astrocytes	6
0	0	AAGCGTTCAATCCTTT-1	Layer V excitatory neuron	0
0	0	AAGCGTTCACACTGGC-1	Mature excitatory neuron	3
0	0	AAGCGTTCACGGGTAA-1	GABAergic neurons	14
0	0	AAGCGTTCACTAGAGG-1	Oligodendrocytes	2
0	0	AAGCGTTCACTTGGCG-1	Layer II/III excitatory neuron	1
0	0	AAGCGTTCAGTCCCGA-1	Layer V excitatory neuron	0
0	0	AAGCGTTCAGTCGGTC-1	Layer IV excitatory neuron	4
0	0	AAGCGTTCATCTGGGC-1	Mature excitatory neuron	3
0	0	AAGCGTTGTATCTCTT-1	Neuroblasts	8
0	0	AAGCGTTGTATGAAGT-1	Layer V excitatory neuron	0
0	2.33742	AAGCGTTGTCAACACT-1	Astrocytes	5
0	0	AAGCGTTGTCATCACA-1	Microglial cells	11
0	0	AAGCGTTGTGGATCAG-1	Mature excitatory neuron	3
0	0	AAGCGTTGTTTGGAGG-1	Layer V excitatory neuron	0
0	0	AAGCGTTTCAACTGGT-1	GABAergic neurons	7
0	0	AAGCGTTTCAAGCCAT-1	Oligodendrocytes	2
0	0	AAGCGTTTCCATCTCG-1	Mature excitatory neuron	3
0	0	AAGCGTTTCCGCAACG-1	Layer IV excitatory neuron	4
0	1.38055	AAGCGTTTCGACGACC-1	Layer IV excitatory neuron	4
0	0	AAGCGTTTCGATAACC-1	Layer IV excitatory neuron	4
0	0	AAGCGTTTCGCACGAC-1	Layer V excitatory neuron	0
0	0	AAGCGTTTCGTTACCC-1	Mature excitatory neuron	3
0	0	AAGCGTTTCTCGCGTT-1	Mature excitatory neuron	13
0	2.04329	AAGCGTTTCTTTCTAG-1	Endothelial cells	15
0	0	AAGGAATAGACGAAGA-1	Oligodendrocytes	2
0	0	AAGGAATAGACGGTTG-1	Astrocytes	5
0	0	AAGGAATAGCGACAGT-1	Mature excitatory neuron	3
0	0	AAGGAATAGCGCAATG-1	Layer II/III excitatory neuron	1
0	0	AAGGAATAGCGCACAA-1	Astrocytes	5
0	0	AAGGAATAGCGCTGCT-1	Astrocytes	20
0	0	AAGGAATAGGTGCTGA-1	GABAergic neurons	7
0	0	AAGGAATAGTATAGGT-1	Mature excitatory neuron	3
0	1.71298	AAGGAATCAAAGCGTG-1	Layer V excitatory neuron	0
0	0	AAGGAATCAAATCGTC-1	Oligodendrocyte precursor cells	12
0	0	AAGGAATCAGAAATCA-1	Oligodendrocytes	2
0	0	AAGGAATCAGCAGTGA-1	Layer V excitatory neuron	0
0	0	AAGGAATCATGACAGG-1	Layer IV excitatory neuron	4
0	1.62041	AAGGAATCATGGAATA-1	GABAergic neurons	10
0	0	AAGGAATCATTGGCAT-1	Layer IV excitatory neuron	4
0	0	AAGGAATGTACGCTAT-1	Oligodendrocytes	17
0	0	AAGGAATGTATGCGTT-1	Layer IV excitatory neuron	4
0	2.43128	AAGGAATGTCCCGGTA-1	Oligodendrocytes	2
0	0	AAGGAATGTCCTCAGG-1	GABAergic neurons	7
0	0	AAGGAATGTCGTTATG-1	Astrocytes	6
0	0	AAGGAATGTCTACTGA-1	Layer V excitatory neuron	0
0	0	AAGGAATGTGCCTGAC-1	GABAergic neurons	10
0	0	AAGGAATTCACGAACT-1	Oligodendrocytes	21
0	0	AAGGAATTCATCACTT-1	Astrocytes	6
0	0	AAGGAATTCATTACTC-1	Layer II/III excitatory neuron	1
0	0	AAGGAATTCGACACTA-1	Mature excitatory neuron	3
0	0	AAGGAATTCGGCCAAC-1	Oligodendrocytes	9
0	0	AAGGAATTCTCGTGAA-1	Oligodendrocytes	2
0	0	AAGGTAAAGAATCGCG-1	Layer V excitatory neuron	0
0	0	AAGGTAAAGATCCTAC-1	Layer V excitatory neuron	0
0	1.77488	AAGGTAAAGCGTCAGA-1	Layer IV excitatory neuron	4
0	0	AAGGTAAAGGGAGAAT-1	GABAergic neurons	10
0	0	AAGGTAAAGTCGGCAA-1	Layer II/III excitatory neuron	1
0	0	AAGGTAACAACTACGT-1	Layer V excitatory neuron	0
0	0	AAGGTAACAATGCTCA-1	Layer II/III excitatory neuron	1
0	2.4263	AAGGTAACACTCAAGT-1	GABAergic neurons	14
0	0	AAGGTAACAGACGATG-1	GABAergic neurons	16
0	0	AAGGTAACAGCCTATA-1	Layer IV excitatory neuron	4
0	0	AAGGTAACAGGCCTGT-1	Microglial cells	11
0	0	AAGGTAACATCCTGTC-1	Astrocytes	6
0	0	AAGGTAACATCTAACG-1	Oligodendrocytes	17
0	0	AAGGTAAGTAACCAGG-1	Layer II/III excitatory neuron	1
0	0	AAGGTAAGTCAACCAT-1	Layer V excitatory neuron	0
0	2.30674	AAGGTAAGTTAGGGTG-1	Oligodendrocytes	2
0	0	AAGGTAAGTTCGCGTG-1	Oligodendrocytes	2
0	0	AAGGTAAGTTTGCAGT-1	Layer IV excitatory neuron	4
0	0	AAGGTAATCAAGCTTG-1	Mature excitatory neuron	3
0	0	AAGGTAATCCACGTGG-1	Oligodendrocytes	2
0	0	AAGGTAATCCCAGGCA-1	Microglial cells	11
0	0	AAGGTAATCGAACCAT-1	Oligodendrocytes	17
0	0	AAGGTAATCGCTTGCT-1	Oligodendrocytes	2
0	0	AAGGTAATCTGGGCGT-1	Layer V excitatory neuron	0
0	0	AAGTACCAGAAGCGAA-1	Mature excitatory neuron	3
0	0	AAGTACCAGACATATG-1	Oligodendrocytes	2
0	0	AAGTACCAGATTGAGT-1	Mature excitatory neuron	3
0	0	AAGTACCAGATTGATG-1	Astrocytes	6
0	1.79636	AAGTACCAGCCTATTG-1	Astrocytes	6
0	0	AAGTACCAGCGATGGT-1	Layer IV excitatory neuron	4
0	0	AAGTACCAGGTCGACA-1	Mature excitatory neuron	3
0	0	AAGTACCAGTCATACC-1	Mature excitatory neuron	3
0	0	AAGTACCAGTGGCAGT-1	Layer V excitatory neuron	0
0	0	AAGTACCAGTTTCTTC-1	Layer IV excitatory neuron	4
0	0	AAGTACCCAATGAACA-1	Layer II/III excitatory neuron	1
0	0	AAGTACCCACACCAGC-1	Oligodendrocyte precursor cells	12
0	0	AAGTACCCACAGAAGC-1	Neuroblasts	8
0	0	AAGTACCCACTAACGT-1	Oligodendrocytes	2
0	0	AAGTACCCACTTTATC-1	Oligodendrocyte precursor cells	12
0	0	AAGTACCCAGAGGAAA-1	Astrocytes	6
0	0	AAGTACCCAGCGGTCT-1	Layer II/III excitatory neuron	1
0	0	AAGTACCCAGCTGTGC-1	Oligodendrocyte precursor cells	12
0	0	AAGTACCCAGGATTCT-1	Layer IV excitatory neuron	4
0	0	AAGTACCCAGGCGATA-1	Mature excitatory neuron	13
0	0.979373	AAGTACCCAGTAGAGC-1	Oligodendrocyte precursor cells	12
0	0.933989	AAGTACCCATACAGCT-1	GABAergic neurons	16
0	0	AAGTACCCATACCAGT-1	Mature excitatory neuron	13
0	2.9243	AAGTACCCATGACAAA-1	Astrocytes	5
0	0	AAGTACCCATTGACCA-1	Astrocytes	6
0	0	AAGTACCGTACAAAGT-1	Astrocytes	6
0	2.0527	AAGTACCGTAGCGCCT-1	Astrocytes	5
0	0.78639	AAGTACCGTCGGATTT-1	Astrocytes	24
0	0	AAGTACCGTGGAACAC-1	Mature excitatory neuron	13
0	0	AAGTACCGTGGTATGG-1	Layer V excitatory neuron	0
0	0	AAGTACCGTTAATGAG-1	Layer V excitatory neuron	0
0	0.790251	AAGTACCGTTACCTTT-1	GABAergic neurons	16
0	0	AAGTACCGTTGGGACA-1	Microglial cells	11
0	1.8031	AAGTACCGTTGTCCCT-1	Astrocytes	6
0	0	AAGTACCGTTTGGGTT-1	Layer V excitatory neuron	0
0	0	AAGTACCTCGTGGACC-1	GABAergic neurons	10
0	1.8099	AAGTACCTCTATTGTC-1	Astrocytes	6
0	0	AAGTACCTCTCTGCTG-1	Mature excitatory neuron	3
0	0	AAGTCGTAGCAGTAAT-1	GABAergic neurons	10
0	0	AAGTCGTAGGCACGAT-1	Layer V excitatory neuron	0
0	0	AAGTCGTAGGGATCAC-1	Layer V excitatory neuron	0
0	0	AAGTCGTAGTCTGCGC-1	Oligodendrocytes	2
0	0	AAGTCGTAGTGTTGAA-1	Layer V excitatory neuron	0
0	0	AAGTCGTCACAGTACT-1	Oligodendrocytes	9
0.611371	0	AAGTCGTCACAGTCAT-1	Layer V excitatory neuron	0
0	0	AAGTCGTCACCTGCAG-1	Layer V excitatory neuron	0
0	2.16142	AAGTCGTCACTGAGTT-1	Neuroblasts	8
0	0	AAGTCGTGTCGCAGTC-1	Oligodendrocytes	2
0	0	AAGTCGTGTGCTGTCG-1	Oligodendrocyte precursor cells	12
0	0	AAGTCGTGTGGCGTAA-1	Oligodendrocytes	2
0	0	AAGTCGTGTTGCGAAG-1	GABAergic neurons	7
0	0	AAGTCGTTCATACGGT-1	Astrocytes	5
0	0	AAGTCGTTCCCTTGTG-1	Mature excitatory neuron	13
0	0	AAGTCGTTCGAGTTGT-1	Oligodendrocytes	2
1.04881	0	AAGTCGTTCGGTGCAC-1	Oligodendrocytes	2
0	0	AAGTCGTTCGTAGTCA-1	GABAergic neurons	14
0	0	AAGTCGTTCTCAGTCC-1	Mature excitatory neuron	13
0	0	AAGTCGTTCTCCGATC-1	Oligodendrocytes	2
0	0	AAGTCGTTCTGCTTAT-1	Oligodendrocytes	2
0	1.64729	AAGTCGTTCTTTGATC-1	GABAergic neurons	14
0	0	AAGTGAAAGAGAATCT-1	Layer V excitatory neuron	0
0	0	AAGTGAAAGCAACTCT-1	Oligodendrocytes	2
0	0	AAGTGAAAGGTGAGCT-1	Oligodendrocytes	2
0	0	AAGTGAACAACGGCCT-1	Endothelial cells	19
0	1.50086	AAGTGAACAAGTTCGT-1	GABAergic neurons	16
0	0	AAGTGAACACTTGAAC-1	Oligodendrocytes	21
0	0.840274	AAGTGAACAGAACCGA-1	Oligodendrocytes	17
0	0	AAGTGAACAGACAAAT-1	Mature excitatory neuron	3
0	0.825147	AAGTGAACAGTCGTTA-1	GABAergic neurons	14
0	0	AAGTGAACATCCTAAG-1	Layer V excitatory neuron	0
0	0	AAGTGAACATGACCCG-1	Layer II/III excitatory neuron	1
0	0	AAGTGAACATGACGAG-1	Layer II/III excitatory neuron	1
0	0	AAGTGAAGTAACCAGG-1	Oligodendrocytes	2
0	0	AAGTGAAGTACGGGAT-1	Layer II/III excitatory neuron	1
0	1.0661	AAGTGAAGTATCCCTC-1	Astrocytes	5
0	0	AAGTGAAGTCAAAGCG-1	Layer IV excitatory neuron	4
0	0	AAGTGAAGTCAAAGTA-1	Oligodendrocytes	2
0	0	AAGTGAAGTCGCATTA-1	Layer V excitatory neuron	0
0	0	AAGTGAAGTCTTGCTC-1	Layer V excitatory neuron	0
0	0	AAGTGAAGTGAATAAC-1	Layer II/III excitatory neuron	1
0	0	AAGTGAAGTGAATTGA-1	Oligodendrocytes	2
0	0	AAGTGAAGTGACCTGC-1	Neuroblasts	8
2.75129	2.75129	AAGTGAAGTGTTGCCG-1	Layer V excitatory neuron	0
0	0	AAGTGAAGTTACCTTT-1	Astrocytes	5
0	0	AAGTGAAGTTGCATGT-1	Layer V excitatory neuron	0
0	1.50412	AAGTGAATCACCATAG-1	Mature excitatory neuron	3
0	0	AAGTGAATCAGACCGC-1	Layer V excitatory neuron	0
0	0.957485	AAGTGAATCAGTGATC-1	Layer V excitatory neuron	0
0	0	AAGTGAATCCATAAGC-1	Layer V excitatory neuron	0
0	0	AAGTGAATCCGTATAG-1	Oligodendrocytes	2
0	0	AAGTGAATCCGTGGTG-1	Mature excitatory neuron	3
0	1.56072	AAGTGAATCGACATAC-1	Microglial cells	11
0	0	AAGTGAATCGAGTCCG-1	Layer IV excitatory neuron	4
0	0	AAGTGAATCGGTTAGT-1	Oligodendrocyte precursor cells	12
0	0	AAGTGAATCGTCCATC-1	Layer II/III excitatory neuron	1
0	0	AAGTGAATCTGGACTA-1	Layer V excitatory neuron	0
0	0	AAGTTCGAGAACGCGT-1	Oligodendrocytes	17
0	0	AAGTTCGAGAAGCCTG-1	Layer II/III excitatory neuron	1
0	0	AAGTTCGAGACTGAGC-1	Oligodendrocytes	2
0	1.92745	AAGTTCGAGATCCGAG-1	GABAergic neurons	16
0	0	AAGTTCGAGGAAGAAC-1	Neuroblasts	8
0	0	AAGTTCGAGGCATCAG-1	Neuroblasts	8
0	0	AAGTTCGAGTGACACG-1	GABAergic neurons	14
0	0	AAGTTCGCACTGGCCA-1	Tanycytes	23
0	0	AAGTTCGCATCTGGGC-1	GABAergic neurons	14
0	2.00564	AAGTTCGCATGAAGCG-1	Oligodendrocyte precursor cells	12
0	0	AAGTTCGGTCCGGATC-1	Astrocytes	6
0	0	AAGTTCGGTCCTTGTC-1	Layer IV excitatory neuron	4
0	0	AAGTTCGGTCTGGTTA-1	Layer II/III excitatory neuron	1
0	0	AAGTTCGGTGATACTC-1	Oligodendrocytes	2
0	0	AAGTTCGGTTCCACGG-1	Endothelial cells	15
0	1.86725	AAGTTCGGTTGGCTAT-1	GABAergic neurons	7
0	3.18089	AAGTTCGGTTGTAGCT-1	Microglial cells	11
0	0	AAGTTCGTCAGGGTAG-1	Layer IV excitatory neuron	4
0	0	AAGTTCGTCCCAAGTA-1	Layer V excitatory neuron	0
0	0	AAGTTCGTCGAGAAAT-1	Oligodendrocyte precursor cells	12
0	0	AAGTTCGTCGAGTCTA-1	Mature excitatory neuron	3
0	0	AAGTTCGTCGTGCATA-1	GABAergic neurons	7
0	0	AAGTTCGTCGTTCCCA-1	Layer II/III excitatory neuron	1
0	0	AAGTTCGTCTGTTCAT-1	Layer II/III excitatory neuron	1
0	0	AATAGAGAGAAGGTAG-1	Mature excitatory neuron	3
0	0	AATAGAGAGACCACGA-1	GABAergic neurons	7
0	0	AATAGAGAGAGGGTAA-1	Endothelial cells	15
0	0	AATAGAGAGGCACGAT-1	Oligodendrocyte precursor cells	12
0	0	AATAGAGAGGCATCAG-1	Neuroblasts	8
0	0	AATAGAGAGGCTCTCG-1	Neuroblasts	8
0	0	AATAGAGAGTGCCCGT-1	Mature excitatory neuron	13
0	0.789725	AATAGAGCACGGGTAA-1	Layer II/III excitatory neuron	1
0	0	AATAGAGCAGAACTAA-1	Layer II/III excitatory neuron	1
0	2.9471	AATAGAGCAGACAAAT-1	GABAergic neurons	14
0	0	AATAGAGCAGCTGTGC-1	Oligodendrocyte precursor cells	12
0	0	AATAGAGCAGGTTCGC-1	Astrocytes	5
0	0	AATAGAGCATCCTCAC-1	Astrocytes	5
0	0	AATAGAGCATTGGCAT-1	Layer II/III excitatory neuron	1
0	0.513291	AATAGAGGTACAAACA-1	GABAergic neurons	16
0	1.76211	AATAGAGGTACGTGTT-1	GABAergic neurons	14
0	1.12545	AATAGAGGTCAACGCC-1	Layer V excitatory neuron	0
0	0	AATAGAGGTGCAGGAT-1	Neuroblasts	8
0	0	AATAGAGGTTTGAAAG-1	Mature excitatory neuron	3
0	1.72785	AATAGAGTCCATTCAT-1	GABAergic neurons	16
0	0	AATAGAGTCCATTCGC-1	Neuroblasts	8
0	1.97939	AATAGAGTCCGAGCTG-1	Astrocytes	6
0	0	AATAGAGTCGAATCCA-1	GABAergic neurons	14
0	1.72804	AATAGAGTCGACGTCG-1	GABAergic neurons	14
0	0	AATAGAGTCTCCGAAA-1	Microglial cells	11
0	0	AATAGAGTCTCCTGAC-1	Astrocytes	6
0	0	AATCACGAGCCTGAAG-1	GABAergic neurons	16
0	0.863625	AATCACGAGCGTGCCT-1	GABAergic neurons	7
0	0	AATCACGAGCTTACGT-1	GABAergic neurons	14
0	0	AATCACGAGTATTGCC-1	Oligodendrocytes	9
0	0	AATCACGAGTCATTGC-1	Oligodendrocytes	2
0	0	AATCACGAGTTATGGA-1	Astrocytes	5
0	0	AATCACGCAAGGCCTC-1	Layer V excitatory neuron	0
0	2.39336	AATCACGCAAGGTCGA-1	Astrocytes	6
0	0	AATCACGCACCAACAT-1	Layer II/III excitatory neuron	1
1.02325	0	AATCACGCACCCAAGC-1	Mature excitatory neuron	3
0	0	AATCACGCACGCGGTT-1	Oligodendrocytes	2
0	0	AATCACGCAGAGGTTG-1	Oligodendrocyte precursor cells	12
0	0	AATCACGCATCAGCTA-1	Mature excitatory neuron	18
0	0	AATCACGCATCGAAGG-1	GABAergic neurons	14
0	0	AATCACGCATGGGTTT-1	Oligodendrocytes	9
0	0	AATCACGGTAATCAAG-1	Layer V excitatory neuron	0
0	0	AATCACGGTACCGTGC-1	GABAergic neurons	14
0	1.10803	AATCACGGTCCGATCG-1	Microglial cells	11
0	0	AATCACGGTCTTACAG-1	Oligodendrocytes	21
0	0	AATCACGGTGGGATTG-1	Oligodendrocyte precursor cells	12
0	1.16656	AATCACGGTGTTACAC-1	Microglial cells	11
0	0	AATCACGGTTACCCAA-1	Mature excitatory neuron	3
0	0	AATCACGGTTACGGAG-1	Layer IV excitatory neuron	4
0	2.34421	AATCACGGTTGAGTCT-1	Oligodendrocytes	2
0	0	AATCACGGTTGGGTAG-1	Oligodendrocytes	2
0	0	AATCACGGTTTAAGGA-1	Layer II/III excitatory neuron	1
0	0	AATCACGTCAGTCACA-1	Layer IV excitatory neuron	4
0	1.46968	AATCACGTCCAAGGGA-1	GABAergic neurons	16
0	0	AATCACGTCGAGATAA-1	Layer V excitatory neuron	0
0	0	AATCACGTCTCCCTAG-1	GABAergic neurons	14
0	0	AATCACGTCTGATGGT-1	Layer IV excitatory neuron	4
0	0	AATCGACAGAGTGTGC-1	Mature excitatory neuron	13
0	0	AATCGACAGGGCAGAG-1	Oligodendrocytes	2
0	0	AATCGACAGTCATAGA-1	Microglial cells	11
0	0	AATCGACAGTGCTACT-1	Layer V excitatory neuron	0
0	0	AATCGACCAATAACGA-1	Endothelial cells	19
0	0	AATCGACCACAACGAG-1	Layer V excitatory neuron	0
0	0	AATCGACCAGTGAGCA-1	Neuroblasts	8
0	0	AATCGACCATAGAAAC-1	Mature excitatory neuron	3
0	0	AATCGACCATATGAAG-1	Tanycytes	23
0	0	AATCGACCATGACTAC-1	Endothelial cells	19
0	0	AATCGACCATGAGAAT-1	Layer V excitatory neuron	0
0	1.86725	AATCGACCATGGCACC-1	Oligodendrocytes	9
0	2.00342	AATCGACGTAAGGCCA-1	Astrocytes	6
0	0	AATCGACGTACCGGAA-1	Oligodendrocyte precursor cells	12
0	0	AATCGACGTCTTGTCC-1	Layer IV excitatory neuron	4
0	0	AATCGACGTGAAAGTT-1	Microglial cells	11
0	0	AATCGACGTGGTCAAG-1	Oligodendrocytes	2
0	0	AATCGACGTTAACAGA-1	Layer IV excitatory neuron	4
0	1.24233	AATCGACGTTGCACGC-1	GABAergic neurons	14
0	0	AATCGACTCATCTATC-1	Mature excitatory neuron	3
0	0	AATCGACTCCCGTGAG-1	GABAergic neurons	7
0	2.87799	AATCGACTCGGAAACG-1	Astrocytes	6
0	0	AATCGACTCGGCATAT-1	Microglial cells	11
0	0	AATCGACTCGTCTACC-1	Layer V excitatory neuron	0
0	0	AATCGACTCTCGCAGG-1	Neuroblasts	8
0	0	AATCGACTCTTTGGAG-1	Tanycytes	23
0	0	AATCGTGAGTGTTCCA-1	Oligodendrocytes	2
0	0	AATCGTGAGTTTCAGC-1	Astrocytes	22
0	0	AATCGTGAGTTTGTCG-1	Mature excitatory neuron	3
0	1.82896	AATCGTGCAACCTAAC-1	GABAergic neurons	7
0	1.62465	AATCGTGCAATCTCGA-1	Neuroblasts	8
0	0	AATCGTGCACTTTAGG-1	Oligodendrocytes	2
0	0	AATCGTGCAGATACCT-1	Oligodendrocytes	2
0	0	AATCGTGGTCAAACGG-1	Astrocytes	5
1.68882	0	AATCGTGGTCGGTGAA-1	Mature excitatory neuron	3
0	0	AATCGTGGTGATACCT-1	Layer IV excitatory neuron	4
0	0	AATCGTGGTTGGTGTT-1	Endothelial cells	15
0	0	AATCGTGGTTTGTTGG-1	Microglial cells	11
0	0	AATCGTGTCAATCCGA-1	Oligodendrocytes	2
0	0	AATCGTGTCACACCCT-1	Layer IV excitatory neuron	4
0	0	AATCGTGTCAGAGTTC-1	Oligodendrocytes	2
0	0	AATCGTGTCAGCTCTC-1	Layer II/III excitatory neuron	1
0	0	AATCGTGTCCATCTAT-1	Mature excitatory neuron	3
0	0	AATCGTGTCCATTGTT-1	Astrocytes	5
0	1.06212	AATCGTGTCCTCTAAT-1	Oligodendrocytes	17
0	0	AATCGTGTCGAGTTGT-1	Astrocytes	5
0	0	AATCGTGTCTGCGATA-1	Neuroblasts	8
0	0	AATGAAGAGCTACTGT-1	Astrocytes	5
0	0	AATGAAGAGCTTAAGA-1	Oligodendrocytes	2
0	0	AATGAAGAGTGCTCGC-1	GABAergic neurons	10
0	0	AATGAAGCAACCCTCT-1	Oligodendrocytes	21
0	0	AATGAAGCAACTGGTT-1	Layer IV excitatory neuron	4
0	0	AATGAAGCACGCACCA-1	Layer V excitatory neuron	0
0	0	AATGAAGCATCTTTCA-1	Layer V excitatory neuron	0
0	0	AATGAAGCATGAGTAA-1	Layer V excitatory neuron	0
0	0	AATGAAGGTAGGCTCC-1	Layer II/III excitatory neuron	1
0	0	AATGAAGGTCCCACGA-1	Oligodendrocyte precursor cells	12
0	0	AATGAAGGTGCATCTA-1	GABAergic neurons	10
0	1.24849	AATGAAGGTGGCCTCA-1	Oligodendrocyte precursor cells	12
0	0	AATGAAGGTGTCATTG-1	GABAergic neurons	10
0	0	AATGAAGGTGTGAATA-1	Layer II/III excitatory neuron	1
0	0	AATGAAGGTTATGTGC-1	Layer II/III excitatory neuron	1
0	0	AATGAAGGTTCCGCTT-1	Layer IV excitatory neuron	4
0	0	AATGAAGGTTGGACCC-1	Layer IV excitatory neuron	4
0	0	AATGAAGTCACCTGTC-1	Mature excitatory neuron	13
0	0	AATGAAGTCACTCTTA-1	Layer II/III excitatory neuron	1
0	0	AATGAAGTCACTGTCC-1	Layer II/III excitatory neuron	1
0	0	AATGAAGTCCATTCAT-1	Endothelial cells	15
0	0	AATGAAGTCCGTAATG-1	Layer IV excitatory neuron	4
0	1.33221	AATGAAGTCCTGGGTG-1	Astrocytes	5
0	0	AATGAAGTCGAGTGGA-1	Mature excitatory neuron	18
0	1.47903	AATGAAGTCGCATGAT-1	GABAergic neurons	16
0	0	AATGAAGTCTAAACGC-1	Oligodendrocytes	21
0	0	AATGAAGTCTTCGACC-1	Endothelial cells	15
0	0	AATGAAGTCTTTCTAG-1	Oligodendrocytes	2
0	0	AATGACCAGAGTGACC-1	Endothelial cells	15
0	0	AATGACCAGCGCCGTT-1	Microglial cells	11
0	0	AATGACCAGCGGGTTA-1	Mature excitatory neuron	18
0	0	AATGACCAGCTCAGAG-1	Oligodendrocytes	17
0	0	AATGACCAGCTGGCCT-1	Layer IV excitatory neuron	4
0	0	AATGACCAGTATAGGT-1	Mature excitatory neuron	13
0	0	AATGACCCAAGACAAT-1	Astrocytes	6
0	0.720963	AATGACCCACGAGGTA-1	Mature excitatory neuron	3
0	0	AATGACCCACTAACCA-1	Neuroblasts	8
0	1.90961	AATGACCGTACCTGTA-1	GABAergic neurons	7
0	0	AATGACCGTAGCGATG-1	Layer IV excitatory neuron	4
0	0	AATGACCGTAGGTACG-1	Layer II/III excitatory neuron	1
0	0	AATGACCGTTACGATC-1	Neuroblasts	8
0	1.21149	AATGACCTCAACCTCC-1	GABAergic neurons	14
0	0	AATGACCTCCAAAGGG-1	Layer II/III excitatory neuron	1
0	0	AATGACCTCCTTCAGC-1	Microglial cells	11
0	0	AATGACCTCGGACCAC-1	Astrocytes	5
0	0	AATGACCTCGTGAGAG-1	Layer II/III excitatory neuron	1
0	0	AATGCCAAGAACTTCC-1	Layer V excitatory neuron	0
0	0	AATGCCAAGATAACGT-1	Oligodendrocytes	17
0	0	AATGCCAAGCACCGTC-1	Oligodendrocytes	2
0	0	AATGCCAAGCATCGAG-1	GABAergic neurons	7
0	1.74578	AATGCCACAAATGCTC-1	Oligodendrocytes	2
0	2.07338	AATGCCACAAGTCCCG-1	Astrocytes	6
0	0	AATGCCACACCATTCC-1	Layer IV excitatory neuron	4
0	0	AATGCCACATCGCTAA-1	Astrocytes	5
0	0	AATGCCACATCTATCT-1	Layer II/III excitatory neuron	1
0	0	AATGCCAGTATATGGA-1	Mature excitatory neuron	13
0	0	AATGCCAGTCCATACA-1	Microglial cells	11
0	1.64864	AATGCCAGTCGTCATA-1	Oligodendrocyte precursor cells	12
0	0	AATGCCAGTGAATTAG-1	Microglial cells	11
0	0	AATGCCAGTGACCGAA-1	Oligodendrocytes	2
0	0	AATGCCAGTGCCCTTT-1	Oligodendrocyte precursor cells	12
0	0	AATGCCAGTGTTTACG-1	Mature excitatory neuron	3
0	0	AATGCCAGTTCCGCTT-1	Oligodendrocytes	2
0	0	AATGCCAGTTGCTCCT-1	Layer IV excitatory neuron	4
0	0	AATGCCAGTTTCGCTC-1	Astrocytes	6
0	1.02416	AATGCCATCAAGCTGT-1	Layer V excitatory neuron	0
0	0	AATGCCATCACGAGGA-1	Microglial cells	11
0	1.22763	AATGCCATCATTCGTT-1	GABAergic neurons	10
0	0	AATGCCATCCATTTGT-1	Mature excitatory neuron	3
0	0	AATGCCATCGAGGCAA-1	Oligodendrocytes	9
0	1.68023	AATGCCATCTCGCCTA-1	Astrocytes	20
0	0	AATGGAAAGAAATGGG-1	Layer IV excitatory neuron	4
0	0	AATGGAAAGCCTTGAT-1	Neuroblasts	8
0	0	AATGGAAAGCTCGAAG-1	Oligodendrocyte precursor cells	12
0	0	AATGGAAAGCTTTCTT-1	Layer II/III excitatory neuron	1
0	0	AATGGAAAGGGTTAAT-1	Layer V excitatory neuron	0
0	1.85897	AATGGAAAGTAGACCG-1	Layer V excitatory neuron	0
0	0	AATGGAAAGTATGATG-1	Mature excitatory neuron	3
0	2.5456	AATGGAACAACGACAG-1	Astrocytes	5
0	0	AATGGAACAACGCCCA-1	Layer V excitatory neuron	0
0	0	AATGGAACAAGTGCTT-1	Endothelial cells	15
0	0	AATGGAACAATGCTCA-1	Mature excitatory neuron	13
0	1.75284	AATGGAACAATGTCAC-1	Oligodendrocytes	9
0	0	AATGGAACACATGACT-1	Layer IV excitatory neuron	4
0	0	AATGGAACACCACATA-1	Neuroblasts	8
0	2.44175	AATGGAACAGTTCACA-1	Oligodendrocytes	2
0	0	AATGGAACATCTCCCA-1	GABAergic neurons	7
0	0	AATGGAACATGACAGG-1	Oligodendrocytes	2
0	0	AATGGAAGTACAAGTA-1	Oligodendrocytes	2
0	0	AATGGAAGTACGGCAA-1	Oligodendrocytes	2
0	0	AATGGAAGTCTAGTGT-1	Mature excitatory neuron	3
0	0	AATGGAAGTCTTGTCC-1	Layer V excitatory neuron	0
0	0.971958	AATGGAAGTGACGTCC-1	Mature excitatory neuron	13
0	0	AATGGAAGTGCAAGAC-1	Mature excitatory neuron	3
0	0	AATGGAAGTGGCTACC-1	Layer II/III excitatory neuron	1
0	0	AATGGAAGTGGCTTGC-1	GABAergic neurons	14
0	0	AATGGAAGTGTTGATC-1	GABAergic neurons	10
0	0	AATGGAATCCACATAG-1	Mature excitatory neuron	13
0	0	AATGGAATCCGTCAAA-1	Oligodendrocytes	9
0	0	AATGGAATCGAAGCAG-1	Astrocytes	6
0	0	AATGGAATCTAGTGTG-1	Layer II/III excitatory neuron	1
0	0	AATGGAATCTGGGCAC-1	Oligodendrocytes	2
0	0	AATGGAATCTTCCGTG-1	Layer II/III excitatory neuron	1
0	0	AATGGCTAGAATGTTG-1	Endothelial cells	15
0	0	AATGGCTAGCACTTTG-1	Layer II/III excitatory neuron	1
0	0	AATGGCTAGCCTGAAG-1	Astrocytes	6
0	0	AATGGCTAGTCACGCC-1	Mature excitatory neuron	3
0	1.90619	AATGGCTAGTTAACAG-1	Astrocytes	6
0	0	AATGGCTCAGACAAAT-1	Layer V excitatory neuron	0
0	0	AATGGCTCAGCTTTCC-1	GABAergic neurons	10
0	0	AATGGCTCAGTCGGTC-1	GABAergic neurons	7
0	0	AATGGCTCATCGCTCT-1	Oligodendrocytes	17
0	0	AATGGCTCATCGTTCC-1	Astrocytes	6
0	0	AATGGCTCATGAGAAT-1	Mature excitatory neuron	3
0	1.35417	AATGGCTCATGATAGA-1	Mature excitatory neuron	13
0	0	AATGGCTGTACAAGTA-1	GABAergic neurons	14
0	0	AATGGCTGTATTGCCA-1	Layer II/III excitatory neuron	1
0	0.908237	AATGGCTGTCAGATTC-1	Layer V excitatory neuron	0
0	0	AATGGCTGTCAGGAGT-1	Layer V excitatory neuron	0
0	0.762567	AATGGCTGTCAGGTAG-1	Oligodendrocytes	17
0	0	AATGGCTGTCCTGAAT-1	Mature excitatory neuron	18
0	0	AATGGCTGTGACTGTT-1	Mature excitatory neuron	3
0	0	AATGGCTGTGCTGATT-1	Layer II/III excitatory neuron	1
0	1.71597	AATGGCTGTTCCGTTC-1	Astrocytes	6
0	0	AATGGCTGTTCGGTTA-1	Astrocytes	5
0	0	AATGGCTGTTCTTGCC-1	Layer V excitatory neuron	0
0	0.960661	AATGGCTGTTTACCTT-1	Layer II/III excitatory neuron	1
0	0	AATGGCTTCACGATCA-1	Layer II/III excitatory neuron	1
0	0	AATGGCTTCACGGTCG-1	Mature excitatory neuron	3
0	0	AATGGCTTCAGTGTGT-1	Neuroblasts	8
0	0	AATGGCTTCGAGCCTG-1	Mature excitatory neuron	3
0	0	AATGGCTTCGATACAC-1	Layer V excitatory neuron	0
0	0	AATGGCTTCGATTGGT-1	Microglial cells	11
0	0	AATGGCTTCGCTCCTA-1	Astrocytes	6
0	0	AATGGCTTCGTTGTTT-1	Layer IV excitatory neuron	4
0	2.06679	AATGGCTTCTAGGCCG-1	GABAergic neurons	14
0	0	AATGGCTTCTTTGCGC-1	Layer IV excitatory neuron	4
0	0	AATTCCTAGCAATTCC-1	Layer II/III excitatory neuron	1
0	0	AATTCCTAGCTCATAC-1	Oligodendrocytes	2
0	0	AATTCCTAGGCTCTAT-1	Layer IV excitatory neuron	4
0	0	AATTCCTAGGTAAACT-1	GABAergic neurons	10
0	0	AATTCCTAGGTGCAGT-1	Layer IV excitatory neuron	4
0	0	AATTCCTAGTGGACGT-1	Layer II/III excitatory neuron	1
0	0	AATTCCTCAAAGAACT-1	Microglial cells	11
0	0	AATTCCTCAAAGGCTG-1	Layer V excitatory neuron	0
0	0.813019	AATTCCTCACTAGGCC-1	Layer IV excitatory neuron	4
0	0	AATTCCTCAGTATACC-1	Astrocytes	6
0	0	AATTCCTCATATGCGT-1	Layer V excitatory neuron	0
0	0	AATTCCTCATGGTACT-1	Mature excitatory neuron	3
0	0	AATTCCTCATTGACCA-1	GABAergic neurons	14
0	0	AATTCCTGTAGACTGG-1	Layer V excitatory neuron	0
0	1.1997	AATTCCTGTAGGCAAC-1	Astrocytes	5
0	0	AATTCCTGTATAGGGC-1	GABAergic neurons	7
0	0	AATTCCTGTCCATACA-1	Layer II/III excitatory neuron	1
0	0	AATTCCTGTCGTCATA-1	Layer V excitatory neuron	0
0	0	AATTCCTGTCTTCGAA-1	Layer II/III excitatory neuron	1
0	0.906123	AATTCCTGTGAAAGTT-1	Layer II/III excitatory neuron	1
0	0	AATTCCTGTGGACAGT-1	Mature excitatory neuron	3
0	0	AATTCCTTCAAGGTGG-1	Endothelial cells	15
0	0	AATTCCTTCAGTAGGG-1	Layer II/III excitatory neuron	1
0	0	AATTCCTTCATCAGTG-1	Astrocytes	6
0	0	AATTCCTTCCGCAAAT-1	Microglial cells	11
0	0	AATTCCTTCCTGGCTT-1	Oligodendrocytes	2
0	2.33237	AATTCCTTCGGCATAT-1	Oligodendrocytes	2
0	0	AATTCCTTCTCTATAC-1	Mature excitatory neuron	3
0	0	AATTCCTTCTGCTTAT-1	Layer IV excitatory neuron	4
0	0	AATTTCCAGATCGGTG-1	Layer V excitatory neuron	0
0	0	AATTTCCAGCCACCGT-1	Neuroblasts	8
0	0	AATTTCCAGCCGCTTG-1	Mature excitatory neuron	13
0	0	AATTTCCAGCGACATG-1	Oligodendrocytes	9
0	0	AATTTCCAGCTGCGAA-1	Layer V excitatory neuron	0
0	0	AATTTCCAGGATTCAA-1	Oligodendrocytes	2
0	0	AATTTCCAGGGACTGT-1	Astrocytes	6
0	0	AATTTCCAGGTGATAT-1	Layer II/III excitatory neuron	1
0	0	AATTTCCAGTCAAGCG-1	GABAergic neurons	10
0	0	AATTTCCAGTGGTCAG-1	Layer IV excitatory neuron	4
0	0	AATTTCCCAAGCGCTC-1	Astrocytes	5
0	0	AATTTCCCACGTCTCT-1	GABAergic neurons	10
0	0	AATTTCCCACTACCCT-1	GABAergic neurons	7
0	0	AATTTCCCAGAAACCG-1	Layer II/III excitatory neuron	1
0	0	AATTTCCCAGGGAATC-1	Mature excitatory neuron	3
0	0	AATTTCCCATCCAACA-1	GABAergic neurons	7
0	0	AATTTCCCATGACTCA-1	Layer II/III excitatory neuron	1
0	0	AATTTCCCATGCAGGA-1	Layer II/III excitatory neuron	1
0	2.76234	AATTTCCCATGTGGCC-1	GABAergic neurons	14
0	0.970531	AATTTCCGTAACACCT-1	Oligodendrocytes	17
0	0	AATTTCCGTAGGTAGC-1	Layer II/III excitatory neuron	1
0	0	AATTTCCGTATGCAAA-1	Mature excitatory neuron	3
0	0	AATTTCCGTGATGAAT-1	Oligodendrocytes	9
0	0	AATTTCCGTTTGAACC-1	Oligodendrocytes	2
0	0	AATTTCCTCAACTACG-1	Mature excitatory neuron	13
0.819639	0	AATTTCCTCACGGGCT-1	Layer V excitatory neuron	0
0	2.28188	AATTTCCTCAGGTGTT-1	Astrocytes	5
0	0	AATTTCCTCATTCATC-1	Layer II/III excitatory neuron	1
0	0.957683	AATTTCCTCGGCCTTT-1	GABAergic neurons	16
0	2.09651	AATTTCCTCGTGAGAG-1	GABAergic neurons	10
0	0	AATTTCCTCTCTCTAA-1	Astrocytes	6
0	1.88126	AATTTCCTCTGGCCGA-1	GABAergic neurons	7
0	0	AATTTCCTCTTCCCGA-1	Oligodendrocytes	9
0	0	ACAAAGAAGGACATCG-1	Mature excitatory neuron	3
0	0	ACAAAGAAGGGTGAGG-1	Astrocytes	5
0	0	ACAAAGAAGGTAAAGG-1	Oligodendrocytes	17
0	0	ACAAAGAAGGTGCCTC-1	Layer V excitatory neuron	0
0	0	ACAAAGAAGTATGAGT-1	Oligodendrocytes	17
0	2.26045	ACAAAGAAGTCCCAGC-1	Oligodendrocyte precursor cells	12
0	0	ACAAAGACACAGTACT-1	Oligodendrocytes	2
0	0	ACAAAGACACATGACT-1	GABAergic neurons	7
0	0	ACAAAGACACCCTGAG-1	Oligodendrocytes	9
0	1.53708	ACAAAGACATTATGCG-1	Astrocytes	20
0	0	ACAAAGAGTACTCCGG-1	Layer II/III excitatory neuron	1
0	0	ACAAAGAGTATCAGGG-1	Neuroblasts	8
0	0	ACAAAGAGTATGTGTC-1	Astrocytes	5
0	1.9894	ACAAAGAGTCACGACC-1	Microglial cells	11
0	2.25089	ACAAAGAGTCAGTCTA-1	Astrocytes	5
0	2.23957	ACAAAGAGTCATGGCC-1	GABAergic neurons	10
0	0	ACAAAGAGTCTTTCAT-1	Oligodendrocytes	9
0	0	ACAAAGAGTTCAGTAC-1	Layer V excitatory neuron	0
0	2.4631	ACAAAGAGTTCCGGTG-1	Oligodendrocytes	2
1.4192	1.4192	ACAAAGATCAGGTGTT-1	Mature excitatory neuron	13
0	0	ACAAAGATCATCACCC-1	Layer V excitatory neuron	0
0	0	ACAAAGATCATCGCCT-1	Astrocytes	5
0	0	ACAAAGATCCCATTTA-1	Oligodendrocytes	2
0	0	ACAAAGATCCTAAACG-1	Layer V excitatory neuron	0
0	0	ACAAAGATCTCGGGAC-1	Endothelial cells	15
0.655451	0.655451	ACAACCAAGAACTCCT-1	Astrocytes	5
0	0	ACAACCAAGACGACGT-1	Oligodendrocyte precursor cells	12
0	0	ACAACCAAGCATTGTC-1	Oligodendrocytes	2
0	0	ACAACCAAGCGACAGT-1	Astrocytes	5
0	0	ACAACCAAGCTGCCTG-1	Mature excitatory neuron	3
0	1.8012	ACAACCAAGGCACTCC-1	Oligodendrocyte precursor cells	12
0	0	ACAACCAAGGTACAAT-1	Neuroblasts	8
0	0	ACAACCAAGGTTAAAC-1	Microglial cells	11
0	1.17407	ACAACCAAGTAATCCC-1	Mature excitatory neuron	13
0	0	ACAACCACACAAGTGG-1	Endothelial cells	15
0	0	ACAACCACACTGGCCA-1	Layer II/III excitatory neuron	1
0	0	ACAACCACAGTCTTCC-1	Mature excitatory neuron	13
0	0	ACAACCACAGTGCCTG-1	Oligodendrocytes	2
0	2.08718	ACAACCACATGACACT-1	Astrocytes	6
0	1.12461	ACAACCAGTAACGCGA-1	Oligodendrocytes	9
0	0	ACAACCAGTATCGTTG-1	Astrocytes	5
0	1.72576	ACAACCAGTCCCTGTT-1	Oligodendrocyte precursor cells	12
0	0	ACAACCAGTCGAACGA-1	Layer V excitatory neuron	0
0	0	ACAACCAGTCTCACGG-1	Oligodendrocytes	2
0	0	ACAACCAGTCTCTCCA-1	Microglial cells	11
0	0	ACAACCAGTCTGTGAT-1	Oligodendrocytes	2
0	0	ACAACCAGTGCATGTT-1	Astrocytes	6
0	0	ACAACCAGTGGTCTAT-1	Oligodendrocytes	17
0	2.34849	ACAACCAGTGTATCCA-1	Astrocytes	5
0	0	ACAACCAGTTGCATTG-1	GABAergic neurons	10
0	0	ACAACCAGTTTCCCAC-1	Layer V excitatory neuron	0
0	0.811278	ACAACCATCGCCTATC-1	Oligodendrocytes	17
0	0	ACAACCATCTGGCTGG-1	Mature excitatory neuron	18
0	1.47851	ACAAGCTAGACGGTTG-1	GABAergic neurons	14
0	0	ACAAGCTAGACGTCGA-1	GABAergic neurons	7
0	0	ACAAGCTAGCAAGTCG-1	Astrocytes	5
0	0	ACAAGCTAGCGACTAG-1	GABAergic neurons	14
0	0	ACAAGCTAGGTCCCTG-1	Mature excitatory neuron	3
0	0	ACAAGCTAGTCCCTAA-1	Layer V excitatory neuron	0
0	0	ACAAGCTAGTGCCGAA-1	Layer V excitatory neuron	0
0	0	ACAAGCTCACGTTCGG-1	Layer IV excitatory neuron	4
0	0.791041	ACAAGCTCACTTCTCG-1	Layer II/III excitatory neuron	1
0	1.54081	ACAAGCTGTACGGTTT-1	GABAergic neurons	16
0	0	ACAAGCTGTATTGAGA-1	Endothelial cells	15
0	0	ACAAGCTGTCACAATC-1	Astrocytes	20
0	0	ACAAGCTGTCAGCTTA-1	GABAergic neurons	10
0	0	ACAAGCTGTCAGGCAA-1	Layer IV excitatory neuron	4
0	0	ACAAGCTGTCGAATTC-1	GABAergic neurons	7
0	0	ACAAGCTGTGAACCGA-1	Mature excitatory neuron	3
0	0	ACAAGCTGTGTAGGAC-1	Astrocytes	5
0	1.77406	ACAAGCTGTGTCACAT-1	Mature excitatory neuron	18
0	0	ACAAGCTGTGTTCCTC-1	Layer V excitatory neuron	0
0	0	ACAAGCTGTTCAGCGC-1	Layer IV excitatory neuron	4
0	0.710856	ACAAGCTGTTGCTCCT-1	GABAergic neurons	10
0	0	ACAAGCTTCAAGCTGT-1	Layer II/III excitatory neuron	1
0	0	ACAAGCTTCCATCACC-1	Layer IV excitatory neuron	4
0	0	ACAAGCTTCCCGAAAT-1	Layer II/III excitatory neuron	1
0	0	ACAAGCTTCCTGTTAT-1	Oligodendrocytes	2
0	1.93536	ACAAGCTTCGAACGGA-1	GABAergic neurons	16
0	0	ACAAGCTTCGGTAACT-1	Astrocytes	5
0	0	ACAAGCTTCGTTCTCG-1	GABAergic neurons	7
0	0	ACAAGCTTCTTACGTT-1	Mature excitatory neuron	3
0	0	ACAAGCTTCTTTCGAT-1	Layer II/III excitatory neuron	1
0	0	ACACAGTAGAGCAAGA-1	Microglial cells	11
0	0	ACACAGTAGCGCTGCT-1	Layer II/III excitatory neuron	1
0	0	ACACAGTAGGAAACGA-1	Layer V excitatory neuron	0
0	0	ACACAGTAGTAACAGT-1	Layer II/III excitatory neuron	1
0	0	ACACAGTAGTTTGGCT-1	Layer IV excitatory neuron	4
0	0	ACACAGTCAACAAAGT-1	Layer II/III excitatory neuron	1
0	0	ACACAGTCAACGTAAA-1	Mature excitatory neuron	3
0	0	ACACAGTCAAGTGCAG-1	Oligodendrocytes	2
0	0	ACACAGTCACGACAAG-1	Oligodendrocytes	2
0	0	ACACAGTCAGAGTGTG-1	Oligodendrocytes	21
0	0	ACACAGTCAGATACCT-1	Mature excitatory neuron	18
0	0	ACACAGTCAGCCGTCA-1	Mature excitatory neuron	13
0	0	ACACAGTCATAGGCGA-1	Mature excitatory neuron	18
0	0	ACACAGTCATCGAGCC-1	Layer IV excitatory neuron	4
0	0	ACACAGTCATGATAGA-1	Astrocytes	22
0	1.10559	ACACAGTCATTAGGCT-1	GABAergic neurons	14
0	2.12911	ACACAGTGTAAGAACT-1	Oligodendrocyte precursor cells	12
0	1.17976	ACACAGTGTAGGACCA-1	GABAergic neurons	7
0	0	ACACAGTGTAGTGATA-1	Layer V excitatory neuron	0
0	0	ACACAGTGTCTAGGTT-1	Astrocytes	6
0	1.68558	ACACAGTGTGAATAAC-1	Astrocytes	6
0	0	ACACAGTGTGTGATGG-1	Layer V excitatory neuron	0
0	0	ACACAGTGTTCGGGTC-1	Oligodendrocytes	17
0	0	ACACAGTGTTGGGAAC-1	Oligodendrocytes	2
0	0	ACACAGTTCCATCACC-1	Endothelial cells	19
0	0.720963	ACACAGTTCCTTCTTC-1	Layer V excitatory neuron	0
0	0.903669	ACACAGTTCTATGTGG-1	Layer V excitatory neuron	0
0	0	ACACAGTTCTGCACCT-1	Microglial cells	11
0	1.32002	ACACAGTTCTGTTCAT-1	Astrocytes	5
0	0	ACACAGTTCTTAAGGC-1	Layer II/III excitatory neuron	1
0	0	ACACAGTTCTTAGCAG-1	Layer II/III excitatory neuron	1
0	0	ACACCAAAGCCTGAGA-1	Mature excitatory neuron	3
0	0	ACACCAAAGGATTCCT-1	Neuroblasts	8
0	1.68929	ACACCAAAGTCTAACC-1	GABAergic neurons	16
0	0	ACACCAAAGTTGCTGT-1	Microglial cells	11
0	0	ACACCAAAGTTTCGAC-1	Oligodendrocytes	2
0	1.85532	ACACCAACAAGGTACG-1	Neuroblasts	8
0	0	ACACCAACACAAATGA-1	Mature excitatory neuron	3
0	0	ACACCAAGTAGAGGAA-1	Layer IV excitatory neuron	4
0	0	ACACCAAGTGAAGCTG-1	Mature excitatory neuron	18
0	1.90863	ACACCAAGTGATGTAA-1	Oligodendrocyte precursor cells	12
0	0	ACACCAAGTGGGCTTC-1	Layer V excitatory neuron	0
0	1.44368	ACACCAATCAACCTTT-1	Oligodendrocyte precursor cells	12
0	0	ACACCAATCCAGCACG-1	Layer V excitatory neuron	0
0	0	ACACCAATCTGCTGAA-1	Oligodendrocyte precursor cells	12
0	1.83957	ACACCAATCTTGCGCT-1	Astrocytes	6
0	2.24483	ACACGCGAGAGGGTGG-1	Astrocytes	5
0	0	ACACGCGAGCCATTTG-1	Mature excitatory neuron	13
0	0	ACACGCGAGCGCCTAC-1	GABAergic neurons	14
0	0	ACACGCGAGCTACGTT-1	Layer II/III excitatory neuron	1
0	0	ACACGCGAGGATCACG-1	Mature excitatory neuron	18
0	0.832051	ACACGCGAGGATTCCT-1	Layer II/III excitatory neuron	1
0	0	ACACGCGAGGCCCGTT-1	Astrocytes	5
0	0	ACACGCGAGGTGAGCT-1	Oligodendrocytes	2
0	2.13238	ACACGCGAGGTTGTTC-1	GABAergic neurons	7
0	0	ACACGCGAGTAGATCA-1	Mature excitatory neuron	3
0	0	ACACGCGAGTGAGTTA-1	Astrocytes	5
0	1.52066	ACACGCGAGTGCTAGG-1	Oligodendrocytes	2
0	0	ACACGCGAGTGGTGAC-1	Oligodendrocytes	21
0	0	ACACGCGCAAATAGCA-1	GABAergic neurons	7
0	0	ACACGCGCAACCGACC-1	Layer V excitatory neuron	0
0	0	ACACGCGCAAGACCGA-1	Oligodendrocytes	2
0	0	ACACGCGCACGAAGAC-1	Mature excitatory neuron	3
0	0	ACACGCGCAGGAATAT-1	Astrocytes	6
0	0	ACACGCGCAGGTCAGA-1	Layer V excitatory neuron	0
0	0	ACACGCGCAGTAGTGG-1	GABAergic neurons	7
0	0	ACACGCGCATCAGTGT-1	Layer II/III excitatory neuron	1
0	0	ACACGCGCATCCCACT-1	Mature excitatory neuron	3
0	0	ACACGCGCATCGAAGG-1	Endothelial cells	15
0	0	ACACGCGGTAGATTGA-1	Layer IV excitatory neuron	4
0	0	ACACGCGGTGTGCTTA-1	Layer IV excitatory neuron	4
0	2.36318	ACACGCGGTTACCTTT-1	Oligodendrocytes	2
0	0	ACACGCGTCAGGAACG-1	Astrocytes	5
0	0	ACACGCGTCAGTGTTG-1	Layer IV excitatory neuron	4
0	0	ACACGCGTCCTTGACC-1	Astrocytes	6
0	0	ACACGCGTCTCATGGA-1	Layer II/III excitatory neuron	1
0	0	ACACTGAAGCCACTCG-1	Oligodendrocyte precursor cells	12
0	0	ACACTGAAGCTCGAAG-1	Endothelial cells	19
0	0	ACACTGAAGCTTGTGT-1	Oligodendrocyte precursor cells	12
0	0.944715	ACACTGAAGGCCTGAA-1	GABAergic neurons	16
0	0	ACACTGAAGTAGTCTC-1	Layer II/III excitatory neuron	1
0	0	ACACTGACAAACTCTG-1	Astrocytes	6
0	0	ACACTGACAGCAGTGA-1	Endothelial cells	15
0	0	ACACTGACAGTAGAAT-1	GABAergic neurons	10
0	0	ACACTGACATGACACT-1	Mature excitatory neuron	13
0	0	ACACTGAGTATAGCTC-1	Layer IV excitatory neuron	4
0	0	ACACTGAGTCAGGAGT-1	Oligodendrocytes	2
0	0	ACACTGAGTCCTCCAT-1	Oligodendrocytes	2
0	0	ACACTGAGTCGCTGCA-1	Astrocytes	20
0	0	ACACTGAGTGCCCACA-1	Layer V excitatory neuron	0
0	0	ACACTGAGTGCCCTTT-1	Mature excitatory neuron	3
0	0	ACACTGAGTGCCTTCT-1	GABAergic neurons	16
0	0	ACACTGAGTGTATCCA-1	Oligodendrocytes	2
0	2.03572	ACACTGAGTGTGCTTA-1	Astrocytes	6
0	0	ACACTGAGTTGGAGAC-1	Oligodendrocytes	9
0	0	ACACTGATCACCATGA-1	Endothelial cells	15
0	0	ACACTGATCACGAGGA-1	Mature excitatory neuron	3
0	0	ACACTGATCTGTGCAA-1	Mature excitatory neuron	3
0	0	ACAGAAAAGAGTCAGC-1	Mature excitatory neuron	3
0	1.74832	ACAGAAAAGATCGCCC-1	GABAergic neurons	16
0	0	ACAGAAAAGGAATTAC-1	Layer II/III excitatory neuron	1
0	2.04504	ACAGAAAAGGGTTGCA-1	Oligodendrocyte precursor cells	12
0	0	ACAGAAAAGGTACATA-1	Oligodendrocytes	17
1.28021	0	ACAGAAAAGTTAACAG-1	Layer II/III excitatory neuron	1
0	0	ACAGAAACAATGGCCC-1	GABAergic neurons	7
0	0	ACAGAAACACCAACAT-1	Layer II/III excitatory neuron	1
0	0	ACAGAAACACCTCTAC-1	Layer II/III excitatory neuron	1
0	0	ACAGAAACAGAATTCC-1	Neuroblasts	8
0	0	ACAGAAACAGAGCTAG-1	Oligodendrocytes	2
0	0	ACAGAAACAGGGACTA-1	GABAergic neurons	16
0	0	ACAGAAACATAACTCG-1	Mature excitatory neuron	3
0	0	ACAGAAACATACGCAT-1	Oligodendrocytes	9
0	0	ACAGAAAGTACAGGTG-1	Oligodendrocytes	17
0	0	ACAGAAAGTATTCCGA-1	Layer II/III excitatory neuron	1
0	0	ACAGAAAGTCCACACG-1	Mature excitatory neuron	13
0	0	ACAGAAAGTCCAGCCA-1	Endothelial cells	15
0	0	ACAGAAAGTGAGCGAT-1	GABAergic neurons	14
0	0	ACAGAAAGTTCAACGT-1	Layer II/III excitatory neuron	1
0	1.56759	ACAGAAAGTTGTAGCT-1	Oligodendrocyte precursor cells	12
0	0	ACAGAAATCAAGAAAC-1	Oligodendrocytes	2
0	2.88148	ACAGAAATCATCCTAT-1	GABAergic neurons	16
0	0	ACAGAAATCCGTCAAA-1	Layer V excitatory neuron	0
0	0	ACAGAAATCGACCTAA-1	Mature excitatory neuron	13
0	0	ACAGAAATCGGACTTA-1	Oligodendrocytes	2
0	0	ACAGAAATCTGCGATA-1	Layer IV excitatory neuron	4
0	1.94522	ACAGAAATCTTAAGGC-1	Astrocytes	6
0	1.662	ACAGCCGAGACATAAC-1	Layer IV excitatory neuron	4
0	0	ACAGCCGAGAGGGTCT-1	Layer II/III excitatory neuron	1
0	0	ACAGCCGAGCCGATTT-1	Oligodendrocytes	2
0	0	ACAGCCGAGCCTCCAG-1	Layer IV excitatory neuron	4
0	0	ACAGCCGAGCTGTACT-1	Layer V excitatory neuron	0
0	0	ACAGCCGAGTGTACAA-1	Layer V excitatory neuron	0
0	0	ACAGCCGAGTTGAAGT-1	Endothelial cells	15
0	0	ACAGCCGCAAACAGGC-1	Astrocytes	6
0	0	ACAGCCGCAAACTAGA-1	Oligodendrocytes	2
0	0	ACAGCCGCAAATCGTC-1	Oligodendrocytes	21
0	0	ACAGCCGCAACGAGGT-1	Oligodendrocytes	9
0	0	ACAGCCGCACAATGTC-1	Mature excitatory neuron	13
0	0	ACAGCCGCACCTCTGT-1	Layer IV excitatory neuron	4
0	0	ACAGCCGCAGCGACCT-1	GABAergic neurons	16
0	1.88456	ACAGCCGCAGGCATTT-1	Endothelial cells	15
0	0	ACAGCCGCAGTGAGCA-1	Mature excitatory neuron	3
0	0	ACAGCCGCATGAATCC-1	Layer II/III excitatory neuron	1
0	0	ACAGCCGCATTCAGGT-1	Layer II/III excitatory neuron	1
0	0	ACAGCCGCATTGGCAT-1	Layer IV excitatory neuron	4
0	0	ACAGCCGGTCTCGACG-1	Oligodendrocytes	9
0	0	ACAGCCGGTCTCTCCA-1	Layer V excitatory neuron	0
0	0	ACAGCCGGTGATGGCA-1	Mature excitatory neuron	13
0	1.91501	ACAGCCGTCAGACTGT-1	GABAergic neurons	16
0	0	ACAGCCGTCATCGTAG-1	Astrocytes	5
0	2.92458	ACAGCCGTCCGAGATT-1	GABAergic neurons	16
0	0	ACAGCCGTCTCTGCTG-1	Neuroblasts	8
0	0	ACAGGGAAGCCATGCC-1	Layer II/III excitatory neuron	1
0	0	ACAGGGAAGCGTATAA-1	Oligodendrocytes	2
0	0	ACAGGGAAGCTGCGAA-1	Layer V excitatory neuron	0
0	0	ACAGGGAAGGAAAGAC-1	Layer V excitatory neuron	0
0	1.88173	ACAGGGAAGGAAGTAG-1	Oligodendrocyte precursor cells	12
0	0	ACAGGGAAGGCCTAAG-1	Astrocytes	24
0	0	ACAGGGAAGGCTGGAT-1	Layer V excitatory neuron	0
0	0	ACAGGGAAGGGAGGAC-1	GABAergic neurons	7
0	0	ACAGGGAAGTTGTCAC-1	Layer V excitatory neuron	0
0	0	ACAGGGACAATCTGCA-1	Layer IV excitatory neuron	4
0	0	ACAGGGACAGAATGTA-1	Endothelial cells	15
0	0	ACAGGGACAGCATTGT-1	Endothelial cells	15
0	1.19905	ACAGGGACATCATGAC-1	Oligodendrocyte precursor cells	12
0	0	ACAGGGACATCGAAGG-1	Layer V excitatory neuron	0
0	0	ACAGGGACATCGATAC-1	Microglial cells	11
0	0	ACAGGGACATGGACAG-1	Oligodendrocytes	2
0	1.09609	ACAGGGAGTCATAAAG-1	Layer IV excitatory neuron	4
0	0	ACAGGGAGTCCAATCA-1	Astrocytes	6
0	0	ACAGGGAGTCTGTGCG-1	Oligodendrocytes	9
0	0	ACAGGGAGTGAGATCG-1	Mature excitatory neuron	18
0	0	ACAGGGAGTGGGTATG-1	Layer II/III excitatory neuron	1
0	0	ACAGGGAGTGTGAGCA-1	Layer V excitatory neuron	0
0	0	ACAGGGAGTTGCCGCA-1	Astrocytes	5
0	0	ACAGGGAGTTGCTAGT-1	Layer V excitatory neuron	0
0	0	ACAGGGATCACTACGA-1	Astrocytes	22
0	0	ACAGGGATCAGGGATG-1	Microglial cells	11
0	2.20941	ACAGGGATCATCGCCT-1	Astrocytes	5
0	0	ACAGGGATCGAGTGAG-1	Oligodendrocytes	2
0	0	ACAGGGATCGTAGAGG-1	Layer IV excitatory neuron	4
0	0	ACAGGGATCTAACACG-1	Oligodendrocytes	21
0	2.34251	ACAGGGATCTGACGCG-1	Oligodendrocytes	2
0	0	ACATCCCAGAGGCGGA-1	Oligodendrocytes	2
0	0	ACATCCCAGCTAATGA-1	Layer V excitatory neuron	0
0	0	ACATCCCAGGCGACAT-1	Oligodendrocytes	2
0	0	ACATCCCAGGGAGAAT-1	Layer V excitatory neuron	0
0	0	ACATCCCCAACCCTAA-1	Astrocytes	22
0	0	ACATCCCCAACTGGTT-1	Layer V excitatory neuron	0
0	0	ACATCCCCAGAATTCC-1	Mature excitatory neuron	3
0	0	ACATCCCCAGACGATG-1	Mature excitatory neuron	3
0	0	ACATCCCCAGACTCTA-1	Neuroblasts	8
0	0	ACATCCCCAGTCGGAA-1	Layer II/III excitatory neuron	1
0	0	ACATCCCCATCCGTTC-1	Layer V excitatory neuron	0
0	0	ACATCCCCATTGAAAG-1	Oligodendrocytes	9
0	0	ACATCCCCATTGACTG-1	Oligodendrocytes	2
0	0	ACATCCCGTCACTACA-1	Oligodendrocytes	17
0	1.27499	ACATCCCGTGATAGTA-1	Layer IV excitatory neuron	4
0	0	ACATCCCGTGTAACGG-1	Astrocytes	5
0	0	ACATCCCGTTCATCGA-1	Oligodendrocytes	9
0	0	ACATCCCGTTCCATTT-1	Oligodendrocytes	2
0	0	ACATCCCGTTCTCGTC-1	Layer IV excitatory neuron	4
0	0	ACATCCCGTTTACTGG-1	Mature excitatory neuron	13
0	0.999215	ACATCCCTCATCGGGC-1	Layer II/III excitatory neuron	1
0	0	ACATCCCTCATGAAAG-1	Layer II/III excitatory neuron	1
0	0	ACATCCCTCATTGCGA-1	Layer II/III excitatory neuron	1
0	0	ACATCCCTCGACGATT-1	GABAergic neurons	16
0	0	ACATCCCTCGTAACCA-1	Layer IV excitatory neuron	4
0	0	ACATCGAAGCCTGACC-1	Astrocytes	20
0	0	ACATCGAAGGAAGTAG-1	Layer V excitatory neuron	0
0	2.56421	ACATCGAAGGACACTG-1	Astrocytes	6
0	0	ACATCGAAGGCAATGC-1	Layer V excitatory neuron	0
0	0	ACATCGAAGGCACAAC-1	Mature excitatory neuron	3
0	0	ACATCGAAGGTAAACT-1	Oligodendrocytes	2
0	0	ACATCGACACCGTACG-1	Layer V excitatory neuron	0
0	0	ACATCGACAGTCAACT-1	Oligodendrocytes	2
0	0	ACATCGACATAATCGC-1	Oligodendrocytes	2
0	0	ACATCGACATCCGCGA-1	Layer II/III excitatory neuron	1
0	0	ACATCGACATTCTCCG-1	Layer II/III excitatory neuron	1
0	1.87515	ACATCGAGTAGACAAT-1	Astrocytes	6
0	0	ACATCGAGTCAAGCCC-1	Oligodendrocytes	9
0	1.32567	ACATCGAGTCTGCATA-1	Layer V excitatory neuron	0
0	0	ACATCGAGTCTTCGAA-1	Oligodendrocytes	9
0	0	ACATCGAGTGAATAAC-1	Oligodendrocytes	9
0	0	ACATCGAGTGATAGTA-1	Astrocytes	6
0	0	ACATCGAGTGTGATGG-1	Layer V excitatory neuron	0
0.720312	0	ACATCGAGTTACGATC-1	Layer IV excitatory neuron	4
0	0	ACATCGATCACCATGA-1	Oligodendrocytes	2
0	0	ACATCGATCATGGATC-1	Layer II/III excitatory neuron	1
0	0	ACATCGATCCCTCGAT-1	Astrocytes	5
0	0	ACATCGATCCGTGTCT-1	Mature excitatory neuron	18
0	0	ACATCGATCCTAGCGG-1	Layer IV excitatory neuron	4
0	0	ACATCGATCCTCACCA-1	Layer IV excitatory neuron	4
0	0	ACATCGATCGGAATGG-1	Mature excitatory neuron	13
0	0	ACATCGATCTACTGCC-1	GABAergic neurons	7
0	0	ACATGCAAGACTCAAA-1	Layer V excitatory neuron	0
0	0	ACATGCAAGCAAATGT-1	GABAergic neurons	7
0	0	ACATGCAAGGCATTTC-1	GABAergic neurons	16
0	0	ACATGCAAGGTGCTTT-1	Mature excitatory neuron	18
0	0	ACATGCAAGGTTACAA-1	Layer IV excitatory neuron	4
0	0	ACATGCAAGGTTTACC-1	Astrocytes	5
0	0	ACATGCAAGTGAGGCT-1	Layer V excitatory neuron	0
0	0	ACATGCACAAAGGATT-1	GABAergic neurons	10
0	0	ACATGCACAAAGGTTA-1	Layer IV excitatory neuron	4
0	0	ACATGCACAAGCCATT-1	Mature excitatory neuron	3
0	0	ACATGCACACCAGCCA-1	Mature excitatory neuron	13
0	0	ACATGCACACGACAGA-1	Layer V excitatory neuron	0
0	0	ACATGCACAGACCTAT-1	Layer II/III excitatory neuron	1
0	0	ACATGCACAGTTAGAA-1	Layer II/III excitatory neuron	1
0	2.08533	ACATGCACAGTTTCGA-1	Oligodendrocytes	9
0	0	ACATGCACATAGGTAA-1	Neuroblasts	8
0	1.42926	ACATGCACATGTCAGT-1	GABAergic neurons	7
0	0	ACATGCAGTAGTACGG-1	Layer V excitatory neuron	0
0	0.794484	ACATGCAGTATTCCGA-1	Astrocytes	5
0	0	ACATGCAGTCAACCAT-1	Layer V excitatory neuron	0
0	2.19722	ACATGCAGTCGAACAG-1	Oligodendrocytes	2
0	0	ACATGCAGTCGTGGTC-1	Layer V excitatory neuron	0
0	0	ACATGCAGTCTTCATT-1	Neuroblasts	8
0	0	ACATGCAGTGAGGAAA-1	Astrocytes	5
0	0	ACATGCATCAACCCGG-1	Layer V excitatory neuron	0
0	0	ACATGCATCAACCGAT-1	Mature excitatory neuron	3
0	1.89939	ACATGCATCAAGTCGT-1	Oligodendrocytes	9
0	2.15095	ACATGCATCAGATGCT-1	Oligodendrocytes	2
0	0	ACATGCATCAGCTTCC-1	Astrocytes	5
0	0	ACATGCATCAGTAGGG-1	Neuroblasts	8
0	1.83513	ACATGCATCGGACCAC-1	Oligodendrocytes	9
0	0	ACATGCATCTCTCCGA-1	Oligodendrocytes	2
0	2.44271	ACATTTCAGAATGTTG-1	Oligodendrocytes	2
0	0	ACATTTCAGCACTCGC-1	Layer II/III excitatory neuron	1
0	0	ACATTTCAGTCACTCA-1	Neuroblasts	8
0	0	ACATTTCAGTTTGCTG-1	Astrocytes	6
0	0	ACATTTCCAAGCGGAT-1	Layer II/III excitatory neuron	1
0	0	ACATTTCCACACCTTC-1	Layer V excitatory neuron	0
0	0	ACATTTCCACATACTG-1	Layer V excitatory neuron	0
0	0	ACATTTCCAGCTGGTC-1	Oligodendrocytes	9
0	0	ACATTTCCAGGCAATG-1	Oligodendrocyte precursor cells	12
0	0	ACATTTCCATCGATAC-1	Oligodendrocyte precursor cells	12
0	0	ACATTTCCATTGCAAC-1	Layer V excitatory neuron	0
0	0	ACATTTCGTATTCCGA-1	Endothelial cells	19
0	0	ACATTTCGTCCGAAGA-1	GABAergic neurons	10
0	0	ACATTTCGTGATGTAA-1	Mature excitatory neuron	3
0	0	ACATTTCGTGGGACAT-1	Mature excitatory neuron	13
0	0	ACATTTCTCAGACAAA-1	GABAergic neurons	10
0	2.47547	ACATTTCTCATCACCC-1	Oligodendrocytes	9
0	0	ACATTTCTCATGGAGG-1	Layer V excitatory neuron	0
0	2.85185	ACATTTCTCCAACACA-1	GABAergic neurons	14
0	0	ACATTTCTCCGTCACT-1	Mature excitatory neuron	13
0	0	ACATTTCTCGCACGGT-1	Layer II/III excitatory neuron	1
0	0	ACATTTCTCTCCTGAC-1	Layer II/III excitatory neuron	1
0	0	ACCAAACAGAATTTGG-1	Mature excitatory neuron	13
0	0	ACCAAACAGACTACCT-1	Layer II/III excitatory neuron	1
0	0	ACCAAACAGCAATAGT-1	Neuroblasts	8
0	0	ACCAAACAGCATGATA-1	Layer II/III excitatory neuron	1
0	1.33778	ACCAAACAGGACAGTC-1	Astrocytes	5
0	0	ACCAAACAGGCCCACT-1	Oligodendrocytes	17
0	0	ACCAAACAGGGACAGG-1	Astrocytes	6
0	0	ACCAAACAGGGTAGCT-1	Astrocytes	6
0	0	ACCAAACAGGTAAGAG-1	Astrocytes	6
0	2.03125	ACCAAACAGGTCGACA-1	GABAergic neurons	16
0	1.89098	ACCAAACAGTGTTGTC-1	Mature excitatory neuron	3
0	1.08715	ACCAAACCAAGGACAC-1	GABAergic neurons	14
0	0	ACCAAACCAAGGGTCA-1	Layer V excitatory neuron	0
0	0	ACCAAACCACAGTCAT-1	Astrocytes	6
0	0	ACCAAACCATAGATGA-1	Microglial cells	11
0	1.24717	ACCAAACCATCCGGCA-1	Microglial cells	11
0	0	ACCAAACGTAGGCAGT-1	GABAergic neurons	7
0	2.3808	ACCAAACGTAGTGTGG-1	Astrocytes	20
0	0	ACCAAACGTCAACCAT-1	GABAergic neurons	14
0	0	ACCAAACGTGATTAGA-1	Layer IV excitatory neuron	4
0	0	ACCAAACGTGCCTTTC-1	Oligodendrocytes	21
0	0	ACCAAACGTGGATTTC-1	Mature excitatory neuron	18
0	0	ACCAAACGTTCCGTTC-1	Layer V excitatory neuron	0
0	0	ACCAAACGTTGACTGT-1	Oligodendrocyte precursor cells	12
0	0	ACCAAACGTTTGGCTA-1	Mature excitatory neuron	13
0	1.96185	ACCAAACTCACTGGTA-1	Astrocytes	6
0	1.70594	ACCAAACTCAGCTCTC-1	Oligodendrocytes	9
0	0	ACCAAACTCCCTTGTG-1	Tanycytes	23
0	0	ACCAAACTCCGACGGT-1	Astrocytes	5
0	0	ACCAAACTCCTATTGT-1	Mature excitatory neuron	3
0	0	ACCAAACTCCTTCTGG-1	Mature excitatory neuron	3
0	1.12069	ACCAAACTCGACCACG-1	Layer V excitatory neuron	0
0	0	ACCAAACTCGAGCACC-1	Layer V excitatory neuron	0
0	0	ACCAAACTCGGCGATC-1	Neuroblasts	8
0	0	ACCAAACTCGGTGTAT-1	GABAergic neurons	16
0	0	ACCAAACTCTAGTCAG-1	Neuroblasts	8
0	0	ACCAAACTCTCCAAGA-1	Oligodendrocytes	17
0	0	ACCAAACTCTCCGATC-1	Oligodendrocyte precursor cells	12
0	0	ACCAACAAGACCGCCT-1	GABAergic neurons	7
0	0	ACCAACAAGCAATTAG-1	Layer IV excitatory neuron	4
0	0	ACCAACAAGCCAGTAG-1	Oligodendrocyte precursor cells	12
0	0	ACCAACAAGCCTCAGC-1	Layer IV excitatory neuron	4
0	2.12553	ACCAACAAGGGAGGAC-1	Oligodendrocyte precursor cells	12
0	0	ACCAACAAGGTCCAGA-1	GABAergic neurons	7
0	0	ACCAACAAGGTTGAGC-1	Mature excitatory neuron	3
0	1.31521	ACCAACACAAATGATG-1	Oligodendrocyte precursor cells	12
0	0	ACCAACACAAGTGCAG-1	Oligodendrocytes	9
0	0	ACCAACACAATTGCCA-1	Oligodendrocytes	17
0	0	ACCAACACACAATGTC-1	Oligodendrocytes	2
0	0	ACCAACACACTGGATT-1	Oligodendrocyte precursor cells	12
0	0	ACCAACACACTTGGCG-1	Layer II/III excitatory neuron	1
0	0	ACCAACACAGATCCAT-1	Oligodendrocytes	2
0	0	ACCAACACAGCTAACT-1	Oligodendrocytes	9
0	0	ACCAACACAGTCAGTT-1	Oligodendrocytes	2
0	0	ACCAACACATATCGGT-1	Layer II/III excitatory neuron	1
0	0	ACCAACAGTAGGAGGG-1	Mature excitatory neuron	18
0	0	ACCAACAGTCGATTCA-1	Oligodendrocytes	2
0	1.00237	ACCAACAGTGCGGCTT-1	GABAergic neurons	7
0	0	ACCAACAGTTACCCTC-1	Mature excitatory neuron	3
0	0	ACCAACAGTTGAAGTA-1	Microglial cells	11
0	0	ACCAACAGTTGGGCCT-1	GABAergic neurons	14
0	0	ACCAACATCAAATGCC-1	Astrocytes	5
0	0	ACCAACATCAGTGTCA-1	Layer IV excitatory neuron	4
0	0	ACCAACATCATGCCCT-1	Layer V excitatory neuron	0
0	0	ACCAACATCCACGTCT-1	Layer V excitatory neuron	0
0	0	ACCAACATCCTCTAAT-1	Astrocytes	6
0	1.63554	ACCAACATCGCCGAAC-1	Astrocytes	6
0	0	ACCAACATCGGAGTAG-1	Layer IV excitatory neuron	4
0	0	ACCAACATCTGGTTGA-1	Oligodendrocytes	2
0	0.714938	ACCAACATCTTACCGC-1	Layer II/III excitatory neuron	1
0	2.15431	ACCACAAAGACCATGG-1	Oligodendrocytes	2
0	0	ACCACAAAGAGTATAC-1	Layer IV excitatory neuron	4
0	0	ACCACAAAGATCGACG-1	Layer V excitatory neuron	0
0	2.29783	ACCACAAAGCGTGTTT-1	Astrocytes	5
0	0	ACCACAAAGCTAATGA-1	Microglial cells	11
0	1.27825	ACCACAAAGGGCTAAC-1	Astrocytes	5
0	0	ACCACAACAAAGGATT-1	Astrocytes	5
0	1.19454	ACCACAACAACTTGGT-1	Astrocytes	5
0	0	ACCACAACAATGAACA-1	Layer V excitatory neuron	0
0	0	ACCACAACAGACCAAG-1	Oligodendrocytes	2
0	0	ACCACAACAGAGGAAA-1	Layer IV excitatory neuron	4
0	0	ACCACAACATAATGAG-1	Oligodendrocytes	17
0	0	ACCACAACATACCATG-1	Layer IV excitatory neuron	4
0	0	ACCACAACATGAAAGT-1	Layer V excitatory neuron	0
0	0	ACCACAAGTAATGATG-1	Oligodendrocytes	2
0	0	ACCACAAGTATAGGGC-1	Oligodendrocytes	9
0	1.88551	ACCACAAGTCCGAAGA-1	GABAergic neurons	7
0	0.647755	ACCACAAGTCCGGTCA-1	Mature excitatory neuron	13
0	0	ACCACAAGTGCCGAAA-1	Layer II/III excitatory neuron	1
0	0	ACCACAAGTGCGACAA-1	GABAergic neurons	7
0	0	ACCACAAGTGGATCAG-1	Tanycytes	23
0	2.41349	ACCACAAGTGGTATGG-1	Oligodendrocyte precursor cells	12
0	0	ACCACAAGTGGTCAAG-1	Mature excitatory neuron	3
0	0	ACCACAAGTTATTCTC-1	Layer V excitatory neuron	0
0	0	ACCACAAGTTCTAACG-1	Mature excitatory neuron	3
0	0	ACCACAAGTTTGGGAG-1	Mature excitatory neuron	3
0	0	ACCACAATCACCTGGG-1	Oligodendrocytes	2
0	0	ACCACAATCACGGAGA-1	Astrocytes	6
0	1.40662	ACCACAATCATATGGC-1	GABAergic neurons	14
0	1.70704	ACCACAATCCAAATGC-1	GABAergic neurons	7
0	0	ACCACAATCCACGGAC-1	Astrocytes	5
0	0	ACCACAATCGCTTGCT-1	Astrocytes	5
0	0	ACCACAATCGTTCGCT-1	Microglial cells	11
0	1.34027	ACCACAATCTAGTTCT-1	GABAergic neurons	16
0	0	ACCATTTAGAACTTCC-1	Layer II/III excitatory neuron	1
0	0.645763	ACCATTTAGCATCGAG-1	GABAergic neurons	7
0	0	ACCATTTAGGTCACAG-1	Mature excitatory neuron	3
0	0	ACCATTTAGGTGCATG-1	Astrocytes	5
0	0	ACCATTTAGTAGTGCG-1	GABAergic neurons	14
0	1.83115	ACCATTTAGTCTCTGA-1	Astrocytes	5
0	0	ACCATTTCAACCGTGC-1	Mature excitatory neuron	13
0	0	ACCATTTCACCCTAAA-1	Oligodendrocytes	9
0	1.04797	ACCATTTCAGGAAGTC-1	Oligodendrocytes	17
0	0	ACCATTTCAGTTCTAG-1	Oligodendrocytes	9
0	0	ACCATTTCATAATGCC-1	Mature excitatory neuron	3
0	0	ACCATTTCATGTTCAG-1	Neuroblasts	8
0	0	ACCATTTGTAACTGCT-1	Mature excitatory neuron	3
0	0	ACCATTTGTAGCGCTC-1	Tanycytes	23
0	0	ACCATTTGTATGTCCA-1	Layer II/III excitatory neuron	1
0	2.62615	ACCATTTGTCAATGGG-1	Astrocytes	6
0	0	ACCATTTGTCACTCTC-1	GABAergic neurons	16
0	0	ACCATTTGTCTCACAA-1	Mature excitatory neuron	13
0	2.05151	ACCATTTGTGGCATCC-1	Oligodendrocyte precursor cells	12
0	0	ACCATTTGTGTTCGTA-1	Astrocytes	6
0	0	ACCATTTTCAACGTGT-1	GABAergic neurons	7
0	0	ACCATTTTCACGTAGT-1	Mature excitatory neuron	3
0	0	ACCATTTTCCCAATAG-1	Layer V excitatory neuron	0
0	0	ACCATTTTCCGTGTAA-1	Neuroblasts	8
0	1.29301	ACCATTTTCCTAGAGT-1	GABAergic neurons	16
0	0	ACCATTTTCGATAACC-1	Layer II/III excitatory neuron	1
0	0	ACCATTTTCGTCACCT-1	Mature excitatory neuron	3
0	1.23536	ACCCAAAAGACGTCGA-1	Mature excitatory neuron	3
0	0	ACCCAAAAGGGAGGAC-1	Oligodendrocytes	2
0	1.79093	ACCCAAAAGGGTTAGC-1	Oligodendrocytes	9
0	0	ACCCAAAAGTACAACA-1	Layer II/III excitatory neuron	1
0	0	ACCCAAAAGTCAAGCG-1	Layer V excitatory neuron	0
0	0	ACCCAAAAGTCACTCA-1	Layer IV excitatory neuron	4
0	0	ACCCAAAAGTGATGGC-1	Layer V excitatory neuron	0
0	0	ACCCAAAAGTTGAAAC-1	Layer II/III excitatory neuron	1
0	0	ACCCAAACAAACCACT-1	Mature excitatory neuron	3
0	2.52105	ACCCAAACAAAGGAGA-1	Endothelial cells	19
0	0	ACCCAAACACAAAGCG-1	Mature excitatory neuron	3
0	0	ACCCAAACACGTATAC-1	GABAergic neurons	7
0	0	ACCCAAACATAATGAG-1	Layer II/III excitatory neuron	1
0	0	ACCCAAAGTACCACGC-1	Layer V excitatory neuron	0
0	0	ACCCAAAGTAGACGGT-1	Layer IV excitatory neuron	4
0	1.60307	ACCCAAAGTCCTCAGG-1	GABAergic neurons	10
0	0	ACCCAAAGTGACACGA-1	Layer V excitatory neuron	0
0	0	ACCCAAAGTGCATGAG-1	Mature excitatory neuron	13
0	0	ACCCAAAGTTAAGTCC-1	Layer II/III excitatory neuron	1
0	0.912765	ACCCAAATCCAACTGA-1	Mature excitatory neuron	3
0	1.12869	ACCCAAATCGCTGACG-1	GABAergic neurons	7
0	0	ACCCAAATCGGCTCTT-1	Layer IV excitatory neuron	4
0	0	ACCCAAATCGTCGCTT-1	Layer II/III excitatory neuron	1
0	0	ACCCAAATCGTGGAAG-1	Mature excitatory neuron	3
0	0	ACCCAAATCTCCGATC-1	Oligodendrocytes	2
0	0	ACCCAAATCTTACCGC-1	Astrocytes	6
0	0	ACCCAAATCTTCGGAA-1	Mature excitatory neuron	18
0	0	ACCCTCAAGACTACGG-1	Mature excitatory neuron	13
0	0	ACCCTCAAGATTACCC-1	Astrocytes	6
0	1.40954	ACCCTCAAGCATCAAA-1	GABAergic neurons	7
0	0	ACCCTCAAGGCACTCC-1	Mature excitatory neuron	3
0	0	ACCCTCAAGTAAGAGG-1	Oligodendrocytes	17
0	0.705108	ACCCTCAAGTACTCGT-1	GABAergic neurons	10
[truncated: 25,344 more rows]
