# Supplementary material for: AAV9/SLC6A1 gene therapy rescues abnormal EEG patterns and cognitive behavioral deficiencies in Slc6a1–/– mice
Source: J Clin Invest. 2024 Nov 26;135(3):e182235. doi: 10.1172/JCI182235 (PMC11785923; doi:10.1172/JCI182235)
Supplement: Supporting data values [file jci-135-182235-s041.xlsx]

## Sheet: Fig.1B
WT	S295L/+	A288V/+	SLC6A1+/-
0.2	2.9	8.8	5.2
0	7.6	10.1	5.9
0.3	10.5	6.4	4.7
1.7			9.7
0.5
1

## Sheet: Fig.1C
WT	S295L/S295L	A288V/A288V	SLC6A1-/-
0.2	43.2	61.1	52.6
0	57.6	51.2	84.7
0.3	78.8	67.9	40.6
1.7	54.2	64
0.5	82.8	62.8
1	71.4	59.4

## Sheet: Fig.1D
WT	S295L/+	S295L/S295L			WT	A288V/+	A288V/A288V			WT	SLC6A1+/-	SLC6A1-/-
22.3	23.2	20			20.9	20.3	17.2			19.6	23.6	20
22.7	20.7	19.9			21.7	21	18.6			24.4	21.1	16.4
25.5	22	17.6			23	20	18.2			24	17.3	16
24.9	19.9	19.4			22	20.5	18.7			24.4	20.9	17.7
24.6	22	19.2			23.4	22.6	17			23.5	18.4	18.1
23.4	21.5	17.9			22.2	22.7	15.6			16	18.8	16.5
25.8	24.5	19.1			22	18	17.4			17.2	17.2	21.1
24.8	19.6	18			18.3	20.2	17			17.4	17.2	17.9
23.4	21.2	19.2			21.5	20.5	18			24.5	23.5	17.9
19.4	22.2	14.7			20.5	19.2	16.6			19	21.6	15.8
16.8	16.5	12.8			15.8	16.4	15.4				16.9	16.5
16.7	16.6	15.2			16.6	19.3	16.4				16.5
18.2	16.2	15.9			18	15.7	14.4
18.5	17.9	14.5			16.3	15.4	17.3
19.1	18	15.8			16.5	13.6	14.6
17.5	18.9	17.1			18.7	15.3	12.8
16.5	19.4	12.4			16.7	15.2	14.3
17	16.9	14.7			17.4	15.7	14.5
17.4	16.4	14.3			15.5	17.6	13.6
18.5	16.4				16.2	15.8	13.5

## Sheet: Fig.1E
WT	S295L/+	S295L/S295L			WT	A288V/+	A288V/A288V			WT	SLC6A1+/-	SLC6A1-/-
4	5	1			5	5	4			5	5	2
5	5	3			5	5	4			5	5	3
4	5	1			5	5	3			5	5	2
5	3	2			4	4	4			5	4	4
4	5	3			5	5	3			5	4	2
5	4	2			5	5	1			5	5	1
4	5	3			5	5	2			5	4	5
5	5	2			3	3	3			5	5	5
3	5	1			4	4	4			5	5	3
5	4	3			5	5	3			4	3	2
5	2	2			4	5	3				4	2
5	4	3			4	5	3				4
4	4	3			4	5	1
5	5	2			4	5	5
5	5	3			5	3	3
5	4	3			5	5	3
5	5	1			5	5	2
5	4	2			5	5	3
5	4	1			4	5	3
3	4				4	5	2

## Sheet: Fig.1F
WT	S295L/+	S295L/S295L			WT	A288V/+	A288V/A288V			WT	SLC6A1+/-	SLC6A1-/-
10.84	12.08	24.88			19.88	34.12	16.32			19.92	13.72	22.04
15.92	20.88	3.4			46.2	21.92	10.52			20.04	20.28	12.12
22.08	13.92	2.16			19.44	18.4	23.72			8.8	18	7.36
13.48	13.52	16			17.92	12.92	14.72			18.88	12.56	2.04
19.84	13.04	7.48			9.64	19.88	21.08			11.56	52.8	14.92
14.32	28.92	16.24			21.44	7.68	24.72			13.32	35.2	0.92
24.88	33.88	15.56			7.24	31.88	8.44			30.6	23.6	5.16
32.12	20.92	9.56			19.68	31.12	10			23.16	22.56	7.92
34	31.28	15.76			31.68	20.08	13.8			21.76	14.48	5.2
10.12	20.72	16.2			29.16	14.8	13.72			25.6	13.04	4.96
33.4	22.44	11.28			26.88	17.32	7.88				35.52	8.04
73.04	64.72	13.08			20.16	14.64	12.32				12.4
23.32	10.44	6			30.28	5.48	5.8
4.2	82.8	6.8			15.84	17.32	20.44
7.28	19.28	19.32			28.08	23.6	16.56
14.08	49	4.12			22.52	23.48	17.76
11.96	11.52	8.52			18.92	11.8	17.32
15.4	40.32	11.36			33.88	28.76	27.36
7.8	26.44				14.48	41.48	27
26.92	22.52				68.28	20.4	6.28

## Sheet: Fig.1G
WT	S295L/+	S295L/S295L			WT	A288V/+	A288V/A288V			WT	SLC6A1+/-	SLC6A1-/-
14.07	29.58	2.26			24.97	29.53	32.43			8.64	47.41	15.82
21.19	39.59	7.51			23.23	15.47	43.43			68.3	55.37	23.81
64.61	19.88	28.63			31.83	15.21	51.82			10.04	46.52	13.12
24.69	17.38	27.27			37.74	61.54	21.68			46.4	10.06	8.26
45.46	34	15.02			36.16	39.72	2.56			26.07	40.71	29.13
82.87	34.11	30.36			58.9	16.94	11.99			44.83	38.24	24.6
11.42	62.44	24.38			34.52	12.49	10.72			46.6	27.27	2.03
55.22	21.72	5.77			8.47	9.03	12.73			38.69	37.98	9.21
23.67	46.12	3.01			12.94	4.4	13			18.31	25.26	5.76
23.96	14.08	25.23			15.88	6.81	10.22			17.72	20.77	8.78
45.1	38.73	35.23			9.78	17.03	12.1				29.94	6.41
15.46	19.38	7.47			39.62	17.16	30.61				26.86
29.41	18.81	11.94			47.93	30.03	18.16
40.16	11.89	16.6			24.66	48.2	29.46
29.62	17.73	40.22			22.92	24.74	27.66
43.91	20.87	21.41			38.29	10.31	3.51
14.4	66.29	27.42			11.47	18.23	14.02
17.74	32.78	29.3			13.37	17.43	9.41
31.1	45.22	20.32			8.67	3.82	3.18
	36.09				13.78	14.49	13.86

## Sheet: Fig.1H
WT	S295L/+	S295L/S295L			WT	A288V/+	A288V/A288V			WT	SLC6A1+/-	SLC6A1-/-
71.9625	102.438	59.475			123.838	93.825	62.15			88.575	71.725	26.6
83.625	87.5875	34.9625			108.138	66.8875	46.175			94.5375	92.9125	31.3625
66.875	132.738	60.6375			61.6125	74.9	40.65			135.775	113.188	38.6875
85.8625	41.975	32.25			45.1	111.55	79.8125			80.4625	86.4875	16.6875
60.775	65.8375	61.3625			37.8625	27.7375	100.7			120.85	72.9375	35.875
51.4125	88.0875	42.0125			100.5	90.6625	30.775			118.55	68.9625	34.35
73.25	64.85	12.725			57.6	51.775	86.975			168.875	97.95	41.9
46.2125	71.525	99.15			93.7125	92.6875	103.05			163.25	102.487	35.6875
69.8375	64.525	71.7125			82.55	119.862	25.55			57.85	50.2	48.0125
83.575	58.5625	36.1875			91.6375	60.05	107.3			73.9	84.75	38.1125
86.6375	72.9875	35.15			51.5375	85.1	66.6125				90.475	29.175
116.263	85.5	64.95			67.7875	102.875	93.55				116.5
102.912	75.3375	59.7875			50.2375	49.2125	18.225
72.9625	97.9875	56.475			62.5375	82.9125	25.6
108.638	104.287	77.0625			100.612	89.5625	56.625
68.1	90.1125	31.6			48.1875	80.0375	31.1875
	88.2				109.9	105.45	88.3625
	113.537				50.8625	46.125	67.7375
	112.175				97.2625	56.4	51.775
	54.175				93.525	42.375	64.425

## Sheet: Fig.1I
WT	S295L/+	S295L/S295L			WT	A288V/+	A288V/A288V			WT	SLC6A1+/-	SLC6A1-/-
0	3	4			0	2	5			1	1.5	1.5
1.5	1.5	3			1	4	1			0	0	3
2	2	4			0	1	0			0.5	0.5	1
1	1.5	3			0	0	0			0.5	0.5	2
2	4.5	3.5			2	0	0			0	0.5	3
0.5	2	4			1	0	2			0	0	3
2	2	2.5			0	0	2			1	0.5	3.5
1.5	2	3.5			1	1	1			1	0.5	2
3	1	2.5			2	2	0			0.5	0	2
1.5	1.5	3.5			2	0	4			0	0	1.5
2.5	2	3			5	2	1				0	2
1	2.5	1.5			0	0	0				0.5
1	1	5			0	0	0
2	1	4.5			0	0	0
3	2.5	4			0	0	3
2	3.5	4			2	0	0
3	2	2			0	0	0
2.5	2.5	3			1	0	0
1	2.5	4			1	0	0
1	3.5				4	0	0

## Sheet: Fig.2C
Veh	MeP	JeT
3.6	0	0.4
9.7	0.7	10
4.6	0.4	0.7
12.8	1.7	1.8
6	0.5	0.8
5.3
15.1
8.8

## Sheet: Fig.2D
Veh	MeP	JeT
45.8	17.8	1.3
54.6	1.7	1.8
35.4	1.7	12
46.8	11.4
60.6	6.9
71.6	39.6
52.6	0.5
41	20.2
28.6	28.8

[truncated: 64 more sheets: Fig.2E, Fig.2F, Fig.2G, Fig.2H, Fig.2I, Fig.2J, Fig.3C, Fig.3D, Fig.3E, Fig.3G, Fig.3H, Fig.4B, Fig.4C, Fig.4D, Fig.4E, Fig.4F, Fig.5C, Fig.5D, Fig.5E, Fig.5F …]
